# Supplementary material for: Hexa-μ2-acetato-triaqua-μ3-oxido-triiron(III) nitrate acetic acid solvate
Source: Acta Crystallogr Sect E Struct Rep Online. 2008 Jul 5;64(Pt 8):m989. doi: 10.1107/S1600536808019806 (PMC2961916; doi:10.1107/S1600536808019806)
Supplement: Supplementary file 1 [file e-64-0m989-sup1.cif]

##############################################################################
###                                                                        ###
###        Electronic paper (Acta Crystallographica Section E)             ###
###                                                                        ###
##############################################################################
#                                                                            #
# This CIF contains the data in a paper accepted for publication in Acta     #
# Crystallographica Section E. It conforms to the requirements of Notes      #
# for Authors for Section E, and has been peer reviewed under the auspices   #
# of the IUCr Commission on Journals.                                        #
#                                                                            #
# Full details of the Crystallographic Information File format               #
# are given in the paper "The Crystallographic Information File (CIF):       #
# a New Standard Archive File for Crystallography" by S. R. Hall, F. H.      #
# Allen and I. D. Brown [Acta Cryst. (1991), A47, 655-685].                  #
#                                                                            #
# The current version of the core CIF dictionary is obtainable from          #
# ftp://ftp.iucr.org/pub/cif_core.dic. The current version number is 2.4.    #
#                                                                            #
# Software is freely available for graphical display of the structure(s) in  #
# this CIF.  For information consult the CIF home page http://www.iucr.org/  #
# cif/home.html                                                              #
#                                                                            #
# This file may be used for bona fide research purposes within the           #
# scientific community so long as proper attribution is given to the journal # 
# article from which it was obtained.                                        #
#                                                                            #
##############################################################################
                                             
data_global
_audit_creation_method     'form.cif (version 2.0)'
_journal_data_validation_number     ?
_journal_date_recd_electronic     2008-05-28
_journal_date_accepted     2008-06-29
_journal_name_full     'Acta Crystallographica, Section E'
_journal_year     2008
_journal_volume     64
_journal_issue      8
_journal_page_first     m989
_journal_page_last     m989
_journal_paper_category     QM
_journal_coeditor_code     HB2740
_publ_contact_author_name     'Qiuxia Han'
_publ_contact_author_address
;
Basic Experiment Teaching Center
Henan University
Kaifeng 475004
People's Republic of China
;
_publ_contact_author_email     hdhqx@henu.edu.cn
_publ_contact_author_fax     ?
_publ_contact_author_phone     ?
_publ_section_title
;
Hexa-\m~2~-acetato-triaqua-\m~3~-oxido-triiron(III) nitrate acetic acid solvate
;
loop_
    _publ_author_name
    _publ_author_address
    'Yao, Sumei'
;
Medical College of Henan University
Henan University
Kaifeng 475004
People's Republic of China
;
    'Liu, Jianhua'
;
Basic Experiment Teaching Center
Henan University
Kaifeng 475004
People's Republic of China
;
    'Han, Qiuxia'
;
Basic Experiment Teaching Center
Henan University
Kaifeng 475004
People's Republic of China
;
data_I
_audit_creation_method     SHELXL97
_chemical_name_systematic
;
Hexa-\m~2~-acetato-triaqua-\m~3~-oxido-triiron(III) nitrate acetic acid solvate
;
_chemical_name_common     ?
_chemical_formula_moiety     'C14 H28 Fe3 N O21'
_chemical_formula_sum     'C14 H28 Fe3 N O21'
_chemical_formula_iupac     '[Fe3 (C2 H3 O2)6 O (H2 O)3] N O3 , C2 H4 O2'
_chemical_formula_weight     713.92
_chemical_melting_point     ?
_symmetry_cell_setting     monoclinic
_symmetry_space_group_name_H-M     'P 21/c'
_symmetry_space_group_name_Hall     '-P 2ybc'
loop_
    _symmetry_equiv_pos_as_xyz
    'x, y, z'
    '-x, y+1/2, -z+1/2'
    '-x, -y, -z'
    'x, -y-1/2, z-1/2'
_cell_length_a     11.835(3)
_cell_length_b     14.755(4)
_cell_length_c     15.250(4)
_cell_angle_alpha     90.00
_cell_angle_beta     90.851(5)
_cell_angle_gamma     90.00
_cell_volume     2662.8(12)
_cell_formula_units_Z     4
_cell_measurement_reflns_used     2092
_cell_measurement_theta_min     2.21
_cell_measurement_theta_max     23.19
_cell_measurement_temperature     296(2)
_exptl_crystal_description     block
_exptl_crystal_colour     yellow
_exptl_crystal_size_max     0.18
_exptl_crystal_size_mid     0.13
_exptl_crystal_size_min     0.10
_exptl_crystal_density_diffrn     1.781
_exptl_crystal_density_meas     ?
_exptl_crystal_density_method     'not measured'
_exptl_crystal_F_000     1460
_exptl_absorpt_coefficient_mu     1.705
_exptl_absorpt_correction_type     multi-scan
_exptl_absorpt_process_details     '(SADABS; Sheldrick, 2001)'
_exptl_absorpt_correction_T_min     0.750
_exptl_absorpt_correction_T_max     0.848
_exptl_special_details
;
;
_diffrn_ambient_temperature     296(2)
_diffrn_radiation_type     MoK\a
_diffrn_radiation_wavelength     0.71073
_diffrn_radiation_source     'fine-focus sealed tube'
_diffrn_radiation_monochromator     graphite
_diffrn_measurement_device_type     'Bruker SMART CCD'
_diffrn_measurement_method     \w
_diffrn_detector_area_resol_mean     ?
_diffrn_reflns_number     14072
_diffrn_reflns_av_R_equivalents     0.0544
_diffrn_reflns_av_sigmaI/netI     0.0658
_diffrn_reflns_theta_min     1.72
_diffrn_reflns_theta_max     25.50
_diffrn_reflns_theta_full     25.50
_diffrn_measured_fraction_theta_max     0.998
_diffrn_measured_fraction_theta_full     0.998
_diffrn_reflns_limit_h_min     -14
_diffrn_reflns_limit_h_max     11
_diffrn_reflns_limit_k_min     -17
_diffrn_reflns_limit_k_max     17
_diffrn_reflns_limit_l_min     -18
_diffrn_reflns_limit_l_max     17
_diffrn_standards_number     ?
_diffrn_standards_interval_count     ?
_diffrn_standards_interval_time     ?
_diffrn_standards_decay_%     ?
_refine_special_details
;
Refinement of <i>F</i>^2^ against ALL reflections. The weighted <i>R</i>-factor
<i>wR</i> and goodness of fit <i>S</i> are based on <i>F</i>^2^, conventional
<i>R</i>-factors <i>R</i> are based on <i>F</i>, with <i>F</i> set to zero for
negative <i>F</i>^2^. The threshold expression of <i>F</i>^2^ >
\s(<i>F</i>^2^) is used only for calculating <i>R</i>-factors(gt) <i>etc</i>.
and is not relevant to the choice of reflections for refinement.
<i>R</i>-factors based on <i>F</i>^2^ are statistically about twice as large
as those based on <i>F</i>, and <i>R</i>- factors based on ALL data will be
even larger.
;
_reflns_number_total     4953
_reflns_number_gt     3355
_reflns_threshold_expression     I>2\s(I)
_refine_ls_structure_factor_coef     Fsqd
_refine_ls_matrix_type     full
_refine_ls_R_factor_all     0.0773
_refine_ls_R_factor_gt     0.0439
_refine_ls_wR_factor_gt     0.0948
_refine_ls_wR_factor_ref     0.1058
_refine_ls_goodness_of_fit_ref     1.003
_refine_ls_restrained_S_all     1.003
_refine_ls_number_reflns     4953
_refine_ls_number_parameters     378
_refine_ls_number_restraints     9
_refine_ls_hydrogen_treatment     mixed
_refine_ls_weighting_scheme     calc
_refine_ls_weighting_details
                'calc w = 1/[\s^2^(Fo^2^)+(0.048P)^2^] where P=(Fo^2^+2Fc^2^)/3'
_atom_sites_solution_hydrogens     geom
_atom_sites_solution_primary     direct
_atom_sites_solution_secondary     difmap
_refine_ls_shift/su_max     0.001
_refine_ls_shift/su_mean     0.000
_refine_diff_density_max     0.506
_refine_diff_density_min     -0.406
_refine_ls_extinction_method     none
_refine_ls_extinction_coef     ?
loop_
    _atom_type_symbol
    _atom_type_description
    _atom_type_scat_dispersion_real
    _atom_type_scat_dispersion_imag
    _atom_type_scat_source
    'C' 'C' 0.0033 0.0016
                         'International Tables Vol C Tables 4.2.6.8 and 6.1.1.4'
    'H' 'H' 0.0000 0.0000
                         'International Tables Vol C Tables 4.2.6.8 and 6.1.1.4'
    'O' 'O' 0.0106 0.0060
                         'International Tables Vol C Tables 4.2.6.8 and 6.1.1.4'
    'Fe' 'Fe' 0.3463 0.8444
                         'International Tables Vol C Tables 4.2.6.8 and 6.1.1.4'
    'N' 'N' 0.0061 0.0033
                         'International Tables Vol C Tables 4.2.6.8 and 6.1.1.4'
_computing_data_collection     'SMART (Bruker, 2001)'
_computing_cell_refinement     'SAINT-Plus (Bruker, 2001)'
_computing_data_reduction     'SAINT-Plus (Bruker, 2001)'
_computing_structure_solution     'SHELXS97 (Sheldrick, 2008)'
_computing_structure_refinement     'SHELXL97 (Sheldrick, 2008)'
_computing_molecular_graphics     'PLATON (Spek, 2003)'
_computing_publication_material     'PLATON (Spek, 2003)'
loop_
    _atom_site_type_symbol
    _atom_site_label
    _atom_site_fract_x
    _atom_site_fract_y
    _atom_site_fract_z
    _atom_site_U_iso_or_equiv
    _atom_site_adp_type
    _atom_site_calc_flag
    _atom_site_refinement_flags
    _atom_site_occupancy
    _atom_site_disorder_assembly
    _atom_site_disorder_group
    Fe Fe1 0.40305(4) 0.89656(3) 0.62790(3) 0.02692(12) Uani d . 1 . .
    Fe Fe2 0.17864(4) 0.76827(3) 0.59152(3) 0.02751(12) Uani d . 1 . .
    Fe Fe3 0.16879(4) 0.93399(3) 0.73634(3) 0.02779(13) Uani d . 1 . .
    O O1W 0.5730(2) 0.92274(16) 0.59831(17) 0.0390(7) Uani d D 1 . .
    O O2W 0.1067(2) 0.66185(17) 0.51505(18) 0.0536(8) Uani d D 1 . .
    O O3W 0.0853(2) 1.01043(16) 0.82684(16) 0.0414(7) Uani d D 1 . .
    O O1 0.4549(2) 0.76906(16) 0.61642(19) 0.0505(8) Uani d . 1 . .
    O O2 0.30533(19) 0.67883(15) 0.61664(16) 0.0373(6) Uani d . 1 . .
    O O3 0.3729(2) 0.90801(17) 0.49476(15) 0.0433(7) Uani d . 1 . .
    O O4 0.2469(2) 0.79746(15) 0.47350(15) 0.0375(6) Uani d . 1 . .
    O O5 0.0995(2) 0.71685(15) 0.69403(15) 0.0379(6) Uani d . 1 . .
    O O6 0.0942(2) 0.82725(15) 0.79378(16) 0.0461(7) Uani d . 1 . .
    O O7 0.0395(2) 0.84025(16) 0.55730(15) 0.0387(7) Uani d . 1 . .
    O O8 0.03183(19) 0.94965(16) 0.65798(16) 0.0406(7) Uani d . 1 . .
    O O9 0.2290(2) 1.05548(15) 0.69826(17) 0.0430(7) Uani d . 1 . .
    O O10 0.38902(19) 1.03126(16) 0.62901(17) 0.0456(7) Uani d . 1 . .
    O O11 0.2928(2) 0.92041(18) 0.82695(16) 0.0492(8) Uani d . 1 . .
    O O12 0.4514(2) 0.89345(18) 0.75438(16) 0.0481(7) Uani d . 1 . .
    O O13 0.25047(17) 0.86634(13) 0.65078(14) 0.0254(5) Uani d . 1 . .
    O O17 0.1754(3) 0.16154(19) 0.9058(2) 0.0782(11) Uani d . 1 . .
    O O18 0.2920(3) 0.26869(19) 0.9325(2) 0.0674(9) Uani d . 1 . .
    O O14 0.7459(2) 0.9001(2) 0.9425(2) 0.0738(10) Uani d . 1 . .
    H H14 0.7698 0.8798 0.9893 0.111 Uiso calc R 1 . .
    O O15 0.9248(2) 0.9381(2) 0.92925(19) 0.0637(9) Uani d . 1 . .
    C C1 0.4856(3) 0.6134(2) 0.6411(3) 0.0472(11) Uani d . 1 . .
    H H1A 0.4414 0.5590 0.6445 0.071 Uiso calc R 1 . .
    H H1B 0.5258 0.6224 0.6956 0.071 Uiso calc R 1 . .
    H H1C 0.5386 0.6080 0.5943 0.071 Uiso calc R 1 . .
    C C2 0.4094(3) 0.6923(2) 0.6240(2) 0.0302(8) Uani d . 1 . .
    C C3 0.3290(3) 0.8632(3) 0.3488(2) 0.0479(11) Uani d . 1 . .
    H H3A 0.3837 0.9093 0.3361 0.072 Uiso calc R 1 . .
    H H3B 0.2576 0.8792 0.3225 0.072 Uiso calc R 1 . .
    H H3C 0.3539 0.8063 0.3256 0.072 Uiso calc R 1 . .
    C C4 0.3164(3) 0.8553(2) 0.4464(2) 0.0305(9) Uani d . 1 . .
    C C5 0.0056(3) 0.6886(3) 0.8275(2) 0.0458(11) Uani d . 1 . .
    H H5A -0.0075 0.6307 0.8004 0.069 Uiso calc R 1 . .
    H H5B -0.0655 0.7167 0.8400 0.069 Uiso calc R 1 . .
    H H5C 0.0478 0.6803 0.8811 0.069 Uiso calc R 1 . .
    C C6 0.0711(3) 0.7479(2) 0.7666(2) 0.0317(9) Uani d . 1 . .
    C C7 -0.1126(3) 0.9443(3) 0.5496(3) 0.0476(11) Uani d . 1 . .
    H H7A -0.1380 0.9960 0.5820 0.071 Uiso calc R 1 . .
    H H7B -0.1696 0.8980 0.5504 0.071 Uiso calc R 1 . .
    H H7C -0.0987 0.9618 0.4901 0.071 Uiso calc R 1 . .
    C C8 -0.0058(3) 0.9087(2) 0.5905(2) 0.0317(9) Uani d . 1 . .
    C C9 0.3287(3) 1.1823(2) 0.6455(3) 0.0512(12) Uani d . 1 . .
    H H9A 0.3975 1.1935 0.6147 0.077 Uiso calc R 1 . .
    H H9B 0.3322 1.2118 0.7016 0.077 Uiso calc R 1 . .
    H H9C 0.2659 1.2056 0.6120 0.077 Uiso calc R 1 . .
    C C10 0.3142(3) 1.0824(2) 0.6584(2) 0.0303(9) Uani d . 1 . .
    C C11 0.4539(3) 0.8788(3) 0.9092(2) 0.0487(11) Uani d . 1 . .
    H H11A 0.4025 0.8865 0.9567 0.073 Uiso calc R 1 . .
    H H11B 0.5168 0.9193 0.9168 0.073 Uiso calc R 1 . .
    H H11C 0.4807 0.8174 0.9084 0.073 Uiso calc R 1 . .
    C C12 0.3942(3) 0.8995(2) 0.8241(2) 0.0324(9) Uani d . 1 . .
    O O16 0.1840(3) 0.2745(2) 0.8165(2) 0.0802(11) Uani d . 1 . .
    N N1 0.2187(3) 0.2358(2) 0.8830(2) 0.0534(10) Uani d . 1 . .
    C C13 0.7984(4) 0.9702(3) 0.8110(3) 0.0624(13) Uani d . 1 . .
    H H13A 0.7694 1.0306 0.8163 0.094 Uiso calc R 1 . .
    H H13B 0.7415 0.9318 0.7851 0.094 Uiso calc R 1 . .
    H H13C 0.8637 0.9707 0.7744 0.094 Uiso calc R 1 . .
    C C14 0.8301(3) 0.9353(3) 0.8986(3) 0.0470(11) Uani d . 1 . .
    H H3AW 0.0417(12) 0.9921(13) 0.8637(11) 0.083(16) Uiso d D 1 . .
    H H1AW 0.6123(14) 0.8779(8) 0.5921(16) 0.048(12) Uiso d D 1 . .
    H H3BW 0.1149(16) 1.0579(9) 0.8427(17) 0.085(16) Uiso d D 1 . .
    H H2AW 0.0434(9) 0.6407(19) 0.5202(14) 0.106(19) Uiso d D 1 . .
    H H2BW 0.122(2) 0.667(3) 0.4630(7) 0.16(3) Uiso d D 1 . .
    H H1BW 0.584(3) 0.9594(9) 0.5594(11) 0.079(16) Uiso d D 1 . .
loop_
    _atom_site_aniso_label
    _atom_site_aniso_U_11
    _atom_site_aniso_U_22
    _atom_site_aniso_U_33
    _atom_site_aniso_U_12
    _atom_site_aniso_U_13
    _atom_site_aniso_U_23
    Fe1 0.0246(3) 0.0245(2) 0.0317(3) -0.0017(2) 0.0026(2) -0.0008(2)
    Fe2 0.0289(3) 0.0224(2) 0.0313(3) -0.0028(2) 0.0011(2) 0.0004(2)
    Fe3 0.0276(3) 0.0232(2) 0.0327(3) -0.0019(2) 0.0055(2) -0.0002(2)
    O1W 0.0293(13) 0.0336(13) 0.0542(16) 0.0006(11) 0.0079(12) 0.0048(12)
    O2W 0.0598(18) 0.0415(16) 0.0590(19) -0.0159(14) -0.0129(15) -0.0030(14)
    O3W 0.0436(15) 0.0338(14) 0.0472(15) -0.0071(12) 0.0163(13) -0.0110(12)
    O1 0.0332(14) 0.0288(13) 0.090(2) 0.0000(12) 0.0072(14) -0.0050(14)
    O2 0.0375(14) 0.0235(12) 0.0506(15) 0.0018(11) -0.0025(12) -0.0014(11)
    O3 0.0430(15) 0.0563(16) 0.0306(13) -0.0180(13) 0.0012(12) 0.0004(12)
    O4 0.0425(14) 0.0368(13) 0.0333(13) -0.0113(12) 0.0046(11) -0.0004(11)
    O5 0.0445(15) 0.0337(13) 0.0356(14) -0.0096(12) 0.0077(12) 0.0040(11)
    O6 0.0565(16) 0.0293(14) 0.0530(16) -0.0106(12) 0.0223(13) 0.0000(12)
    O7 0.0382(14) 0.0376(14) 0.0399(14) 0.0067(12) -0.0069(12) -0.0032(12)
    O8 0.0323(14) 0.0413(14) 0.0482(16) 0.0094(12) -0.0028(12) -0.0082(12)
    O9 0.0410(15) 0.0247(13) 0.0638(17) -0.0030(11) 0.0204(13) 0.0019(12)
    O10 0.0341(14) 0.0250(13) 0.0784(19) -0.0050(11) 0.0198(14) -0.0003(13)
    O11 0.0411(15) 0.0685(18) 0.0376(15) 0.0119(14) -0.0061(13) -0.0085(13)
    O12 0.0355(14) 0.0763(19) 0.0324(14) -0.0086(14) -0.0018(12) 0.0012(14)
    O13 0.0236(12) 0.0226(11) 0.0303(12) -0.0007(9) 0.0018(10) -0.0004(10)
    O17 0.116(3) 0.0492(18) 0.069(2) -0.0405(18) -0.019(2) 0.0065(16)
    O18 0.0604(19) 0.0547(18) 0.087(2) -0.0155(16) -0.0065(18) 0.0070(17)
    O14 0.0485(18) 0.096(2) 0.076(2) -0.0236(18) -0.0037(16) 0.0325(19)
    O15 0.0425(17) 0.089(2) 0.0599(19) -0.0098(16) 0.0070(15) 0.0113(17)
    C1 0.050(2) 0.038(2) 0.053(2) 0.0169(19) 0.000(2) 0.0056(19)
    C2 0.034(2) 0.0310(18) 0.0254(18) 0.0068(17) 0.0036(15) -0.0009(15)
    C3 0.053(2) 0.060(3) 0.031(2) -0.006(2) 0.0001(19) 0.0040(19)
    C4 0.0294(19) 0.0318(19) 0.0305(19) 0.0023(16) 0.0027(16) 0.0025(16)
    C5 0.047(2) 0.047(2) 0.043(2) -0.017(2) 0.0054(19) 0.0111(19)
    C6 0.0297(19) 0.0257(19) 0.040(2) -0.0044(15) -0.0030(16) 0.0085(15)
    C7 0.039(2) 0.049(2) 0.054(3) 0.0014(19) -0.008(2) 0.010(2)
    C8 0.0255(18) 0.035(2) 0.035(2) -0.0030(16) 0.0037(16) 0.0117(17)
    C9 0.046(2) 0.032(2) 0.076(3) -0.0016(19) 0.013(2) 0.010(2)
    C10 0.0274(19) 0.0260(18) 0.038(2) -0.0042(15) 0.0007(16) 0.0009(15)
    C11 0.054(3) 0.050(2) 0.041(2) -0.005(2) -0.008(2) 0.0116(19)
    C12 0.040(2) 0.0230(17) 0.034(2) -0.0067(16) -0.0057(17) 0.0055(16)
    O16 0.120(3) 0.070(2) 0.0502(19) -0.002(2) 0.002(2) 0.0049(17)
    N1 0.063(2) 0.045(2) 0.053(2) -0.0038(19) 0.0088(19) -0.0055(18)
    C13 0.063(3) 0.066(3) 0.058(3) 0.007(3) -0.001(2) 0.006(2)
    C14 0.039(2) 0.042(2) 0.061(3) 0.0000(19) 0.005(2) 0.001(2)
_geom_special_details
;
All e.s.d.'s (except the e.s.d. in the dihedral angle between two l.s. planes)
are estimated using the full covariance matrix. The cell e.s.d.'s are taken
into account individually in the estimation of e.s.d.'s in distances, angles
and torsion angles; correlations between e.s.d.'s in cell parameters are only
used when they are defined by crystal symmetry. An approximate (isotropic)
treatment of cell e.s.d.'s is used for estimating e.s.d.'s involving l.s.
planes.
;
loop_
    _geom_bond_atom_site_label_1
    _geom_bond_atom_site_label_2
    _geom_bond_site_symmetry_2
    _geom_bond_distance
    _geom_bond_publ_flag
    Fe1 O13 . 1.897(2) y
    Fe1 O1 . 1.987(2) y
    Fe1 O10 . 1.995(2) y
    Fe1 O12 . 2.005(3) y
    Fe1 O3 . 2.063(2) y
    Fe1 O1W . 2.104(2) y
    Fe2 O13 . 1.900(2) y
    Fe2 O5 . 1.985(2) y
    Fe2 O7 . 2.021(2) y
    Fe2 O2 . 2.030(2) y
    Fe2 O4 . 2.030(2) y
    Fe2 O2W . 2.126(3) y
    Fe3 O13 . 1.916(2) y
    Fe3 O11 . 2.011(3) y
    Fe3 O6 . 2.013(2) y
    Fe3 O8 . 2.013(2) y
    Fe3 O9 . 2.017(2) y
    Fe3 O3W . 2.048(2) y
    O1W H1AW . 0.815(9) ?
    O1W H1BW . 0.814(9) ?
    O2W H2AW . 0.816(9) ?
    O2W H2BW . 0.819(9) ?
    O3W H3AW . 0.816(9) ?
    O3W H3BW . 0.818(9) ?
    O1 C2 . 1.260(4) ?
    O2 C2 . 1.251(4) ?
    O3 C4 . 1.258(4) ?
    O4 C4 . 1.260(4) ?
    O5 C6 . 1.249(4) ?
    O6 C6 . 1.270(4) ?
    O7 C8 . 1.254(4) ?
    O8 C8 . 1.268(4) ?
    O9 C10 . 1.251(4) ?
    O10 C10 . 1.251(4) ?
    O11 C12 . 1.241(4) ?
    O12 C12 . 1.272(4) ?
    O17 N1 . 1.260(4) ?
    O18 N1 . 1.240(4) ?
    O14 C14 . 1.316(4) ?
    O14 H14 . 0.8200 ?
    O15 C14 . 1.209(5) ?
    C1 C2 . 1.494(5) ?
    C1 H1A . 0.9600 ?
    C1 H1B . 0.9600 ?
    C1 H1C . 0.9600 ?
    C3 C4 . 1.501(5) ?
    C3 H3A . 0.9600 ?
    C3 H3B . 0.9600 ?
    C3 H3C . 0.9600 ?
    C5 C6 . 1.500(5) ?
    C5 H5A . 0.9600 ?
    C5 H5B . 0.9600 ?
    C5 H5C . 0.9600 ?
    C7 C8 . 1.497(5) ?
    C7 H7A . 0.9600 ?
    C7 H7B . 0.9600 ?
    C7 H7C . 0.9600 ?
    C9 C10 . 1.497(5) ?
    C9 H9A . 0.9600 ?
    C9 H9B . 0.9600 ?
    C9 H9C . 0.9600 ?
    C11 C12 . 1.499(5) ?
    C11 H11A . 0.9600 ?
    C11 H11B . 0.9600 ?
    C11 H11C . 0.9600 ?
    O16 N1 . 1.229(5) ?
    C13 C14 . 1.475(6) ?
    C13 H13A . 0.9600 ?
    C13 H13B . 0.9600 ?
    C13 H13C . 0.9600 ?
loop_
    _geom_angle_atom_site_label_1
    _geom_angle_atom_site_label_2
    _geom_angle_atom_site_label_3
    _geom_angle_site_symmetry_1
    _geom_angle_site_symmetry_3
    _geom_angle
    _geom_angle_publ_flag
    O13 Fe1 O1 . . 95.13(10) ?
    O13 Fe1 O10 . . 98.80(9) ?
    O1 Fe1 O10 . . 165.92(10) ?
    O13 Fe1 O12 . . 94.40(10) ?
    O1 Fe1 O12 . . 88.79(12) ?
    O10 Fe1 O12 . . 92.13(11) ?
    O13 Fe1 O3 . . 92.81(9) ?
    O1 Fe1 O3 . . 92.29(11) ?
    O10 Fe1 O3 . . 85.04(11) ?
    O12 Fe1 O3 . . 172.58(10) ?
    O13 Fe1 O1W . . 176.56(9) ?
    O1 Fe1 O1W . . 81.82(10) ?
    O10 Fe1 O1W . . 84.19(9) ?
    O12 Fe1 O1W . . 87.14(10) ?
    O3 Fe1 O1W . . 85.75(10) ?
    O13 Fe2 O5 . . 97.45(9) ?
    O13 Fe2 O7 . . 94.56(9) ?
    O5 Fe2 O7 . . 90.68(10) ?
    O13 Fe2 O2 . . 94.67(9) ?
    O5 Fe2 O2 . . 87.64(10) ?
    O7 Fe2 O2 . . 170.76(10) ?
    O13 Fe2 O4 . . 94.54(9) ?
    O5 Fe2 O4 . . 167.95(10) ?
    O7 Fe2 O4 . . 89.59(10) ?
    O2 Fe2 O4 . . 90.17(10) ?
    O13 Fe2 O2W . . 174.84(10) ?
    O5 Fe2 O2W . . 87.69(11) ?
    O7 Fe2 O2W . . 85.90(10) ?
    O2 Fe2 O2W . . 84.95(10) ?
    O4 Fe2 O2W . . 80.32(10) ?
    O13 Fe3 O11 . . 92.62(10) ?
    O13 Fe3 O6 . . 96.76(9) ?
    O11 Fe3 O6 . . 86.74(11) ?
    O13 Fe3 O8 . . 93.76(10) ?
    O11 Fe3 O8 . . 173.00(10) ?
    O6 Fe3 O8 . . 89.64(11) ?
    O13 Fe3 O9 . . 94.77(9) ?
    O11 Fe3 O9 . . 91.68(11) ?
    O6 Fe3 O9 . . 168.42(10) ?
    O8 Fe3 O9 . . 90.67(10) ?
    O13 Fe3 O3W . . 177.83(10) ?
    O11 Fe3 O3W . . 86.91(10) ?
    O6 Fe3 O3W . . 85.33(10) ?
    O8 Fe3 O3W . . 86.82(10) ?
    O9 Fe3 O3W . . 83.13(10) ?
    Fe1 O1W H1AW . . 115.2(13) ?
    Fe1 O1W H1BW . . 116(2) ?
    H1AW O1W H1BW . . 111.0(16) ?
    Fe2 O2W H2AW . . 126.2(19) ?
    Fe2 O2W H2BW . . 112(3) ?
    H2AW O2W H2BW . . 109.8(15) ?
    Fe3 O3W H3AW . . 126.8(15) ?
    Fe3 O3W H3BW . . 117.5(16) ?
    H3AW O3W H3BW . . 110.7(16) ?
    C2 O1 Fe1 . . 135.3(2) ?
    C2 O2 Fe2 . . 129.6(2) ?
    C4 O3 Fe1 . . 127.6(2) ?
    C4 O4 Fe2 . . 134.9(2) ?
    C6 O5 Fe2 . . 134.0(2) ?
    C6 O6 Fe3 . . 132.3(2) ?
    C8 O7 Fe2 . . 132.1(2) ?
    C8 O8 Fe3 . . 134.2(2) ?
    C10 O9 Fe3 . . 135.5(2) ?
    C10 O10 Fe1 . . 131.6(2) ?
    C12 O11 Fe3 . . 134.2(2) ?
    C12 O12 Fe1 . . 130.9(2) ?
    Fe1 O13 Fe2 . . 120.78(11) ?
    Fe1 O13 Fe3 . . 119.60(11) ?
    Fe2 O13 Fe3 . . 119.60(11) ?
    C14 O14 H14 . . 109.5 ?
    C2 C1 H1A . . 109.5 ?
    C2 C1 H1B . . 109.5 ?
    H1A C1 H1B . . 109.5 ?
    C2 C1 H1C . . 109.5 ?
    H1A C1 H1C . . 109.5 ?
    H1B C1 H1C . . 109.5 ?
    O2 C2 O1 . . 123.8(3) ?
    O2 C2 C1 . . 118.9(3) ?
    O1 C2 C1 . . 117.4(3) ?
    C4 C3 H3A . . 109.5 ?
    C4 C3 H3B . . 109.5 ?
    H3A C3 H3B . . 109.5 ?
    C4 C3 H3C . . 109.5 ?
    H3A C3 H3C . . 109.5 ?
    H3B C3 H3C . . 109.5 ?
    O3 C4 O4 . . 124.8(3) ?
    O3 C4 C3 . . 118.2(3) ?
    O4 C4 C3 . . 117.0(3) ?
    C6 C5 H5A . . 109.5 ?
    C6 C5 H5B . . 109.5 ?
    H5A C5 H5B . . 109.5 ?
    C6 C5 H5C . . 109.5 ?
    H5A C5 H5C . . 109.5 ?
    H5B C5 H5C . . 109.5 ?
    O5 C6 O6 . . 124.6(3) ?
    O5 C6 C5 . . 118.9(3) ?
    O6 C6 C5 . . 116.5(3) ?
    C8 C7 H7A . . 109.5 ?
    C8 C7 H7B . . 109.5 ?
    H7A C7 H7B . . 109.5 ?
    C8 C7 H7C . . 109.5 ?
    H7A C7 H7C . . 109.5 ?
    H7B C7 H7C . . 109.5 ?
    O7 C8 O8 . . 124.4(3) ?
    O7 C8 C7 . . 118.5(3) ?
    O8 C8 C7 . . 117.1(3) ?
    C10 C9 H9A . . 109.5 ?
    C10 C9 H9B . . 109.5 ?
    H9A C9 H9B . . 109.5 ?
    C10 C9 H9C . . 109.5 ?
    H9A C9 H9C . . 109.5 ?
    H9B C9 H9C . . 109.5 ?
    O9 C10 O10 . . 124.3(3) ?
    O9 C10 C9 . . 118.1(3) ?
    O10 C10 C9 . . 117.6(3) ?
    C12 C11 H11A . . 109.5 ?
    C12 C11 H11B . . 109.5 ?
    H11A C11 H11B . . 109.5 ?
    C12 C11 H11C . . 109.5 ?
    H11A C11 H11C . . 109.5 ?
    H11B C11 H11C . . 109.5 ?
    O11 C12 O12 . . 125.1(3) ?
    O11 C12 C11 . . 117.6(3) ?
    O12 C12 C11 . . 117.3(3) ?
    O16 N1 O18 . . 122.8(4) ?
    O16 N1 O17 . . 119.9(4) ?
    O18 N1 O17 . . 117.2(4) ?
    C14 C13 H13A . . 109.5 ?
    C14 C13 H13B . . 109.5 ?
    H13A C13 H13B . . 109.5 ?
    C14 C13 H13C . . 109.5 ?
    H13A C13 H13C . . 109.5 ?
    H13B C13 H13C . . 109.5 ?
    O15 C14 O14 . . 121.4(4) ?
    O15 C14 C13 . . 124.1(4) ?
    O14 C14 C13 . . 114.5(4) ?
loop_
    _geom_hbond_atom_site_label_D
    _geom_hbond_atom_site_label_H
    _geom_hbond_atom_site_label_A
    _geom_hbond_site_symmetry_A
    _geom_hbond_distance_DH
    _geom_hbond_distance_HA
    _geom_hbond_distance_DA
    _geom_hbond_angle_DHA
    O14 H14 O17 3_667 0.82 1.82 2.642(4) 178
    O3W H3AW O15 1_455 0.816(9) 1.894(9) 2.697(4) 168(2)
    O1W H1AW O18 2_656 0.815(9) 2.008(10) 2.821(4) 176(2)
    O3W H3BW O17 1_565 0.818(9) 1.938(13) 2.742(4) 167(3)
    O2W H2AW O15 4_475 0.816(9) 2.28(2) 2.904(4) 134(2)
    O1W H1BW O3 3_676 0.814(9) 2.188(12) 2.948(3) 155(2)
