# Supplementary material for: Hexa-μ2-acetato-triaqua-μ3-oxido-triiron(III) nitrate acetic acid solvate
Source: Acta Crystallogr Sect E Struct Rep Online. 2008 Jul 5;64(Pt 8):m989. doi: 10.1107/S1600536808019806 (PMC2961916; doi:10.1107/S1600536808019806)
Supplement: Supplementary file 2 [file e-64-0m989-Isup2.hkl]

# 
# h,k,l, Fc-squared, Fo-squared, sigma(Fo-squared) and status flag 
# 
data_I
_shelx_title ' NJY1 in P2(1)/c' 
_shelx_refln_list_code          4 
_shelx_F_calc_maximum      274.07 
_exptl_crystal_F_000      1460.00 
_reflns_d_resolution_high  0.8255 
 
loop_ 
 _symmetry_equiv_pos_as_xyz 
 'x, y, z' 
 '-x, y+1/2, -z+1/2' 
 '-x, -y, -z' 
 'x, -y-1/2, z-1/2' 
 
_cell_length_a    11.8351 
_cell_length_b    14.7553 
_cell_length_c    15.2500 
_cell_angle_alpha  90.000 
_cell_angle_beta   90.851 
_cell_angle_gamma  90.000 
 
_shelx_F_squared_multiplier     1.000 
 
loop_ 
 _refln_index_h 
 _refln_index_k 
 _refln_index_l 
 _refln_F_squared_calc 
 _refln_F_squared_meas 
 _refln_F_squared_sigma 
 _refln_observed_status 
   1   0   0     2693.67     2273.97     81.16 o 
   2   0   0     9677.83    11196.00    334.26 o 
   3   0   0    10060.72     9815.08    257.77 o 
   4   0   0     6732.50     6471.56    172.45 o 
   5   0   0    17781.84    16540.93    374.36 o 
   6   0   0      343.64      636.63    127.07 o 
   7   0   0     2696.70     3181.89    135.97 o 
   8   0   0     7250.51     7519.11    237.95 o 
   9   0   0     6547.61     6766.67    386.71 o 
  10   0   0     2753.20     2990.54    258.68 o 
  11   0   0      702.36      772.30    147.10 o 
  12   0   0     4508.93     4379.50    298.90 o 
  13   0   0      512.62      433.26    133.96 o 
  14   0   0     4026.70     4386.43    323.19 o 
   1   1   0    40294.18    44201.47   1020.63 o 
   2   1   0       72.31       93.52     18.49 o 
   3   1   0    34887.81    36232.29    506.81 o 
   4   1   0     3227.71     3057.67     76.65 o 
   6   1   0       23.93       41.53     27.36 o 
   7   1   0      914.09     1067.90     59.97 o 
   8   1   0     2314.44     2309.93     88.70 o 
   9   1   0      957.01      999.23     78.60 o 
  10   1   0     2140.09     2034.66    114.87 o 
  11   1   0        1.51       16.07     89.60 o 
  12   1   0       65.16       73.23    151.60 o 
  13   1   0     2702.24     2827.44    275.72 o 
  14   1   0        6.43        0.00     78.93 o 
   0   2   0     1733.57     2166.45     82.51 o 
   1   2   0     1680.69     1768.59     59.18 o 
   2   2   0     5894.46     5820.67    110.97 o 
   3   2   0     1277.49     1171.10     57.53 o 
   4   2   0     3183.50     3455.28     80.50 o 
   5   2   0     1657.55     1673.95     59.57 o 
   6   2   0     1626.69     1399.80     60.67 o 
   7   2   0      167.37       81.76     39.42 o 
   8   2   0     1625.66     1774.31    106.60 o 
   9   2   0      481.64      403.77     66.90 o 
  10   2   0       23.04       20.99     50.36 o 
  11   2   0      677.62      762.37     86.58 o 
  12   2   0        6.90       65.59     89.40 o 
  13   2   0      211.72      214.17     87.86 o 
  14   2   0       65.55       39.71     99.71 o 
   1   3   0      678.19      717.09     26.67 o 
   2   3   0    31510.00    31886.05    569.20 o 
   3   3   0      792.54      872.38     56.47 o 
   4   3   0      801.20      729.99     38.52 o 
   5   3   0     1864.88     1823.66     62.29 o 
   6   3   0      251.84      214.97     33.19 o 
   7   3   0       60.68        0.00     27.64 o 
   8   3   0     7533.67     7281.82    177.07 o 
   9   3   0      196.71      286.30     61.03 o 
  10   3   0        7.62        2.79     44.58 o 
  11   3   0      382.82      478.22     75.70 o 
  12   3   0     1326.03     1350.70    133.97 o 
  13   3   0      182.95      211.09     84.07 o 
  14   3   0       10.10        0.00    106.88 o 
   0   4   0     6137.31     7521.48    145.03 o 
   1   4   0    34615.57    36692.70    411.03 o 
   2   4   0     6387.31     6744.68    122.71 o 
   3   4   0    14849.70    14374.65    229.58 o 
   4   4   0        9.48        0.00     52.76 o 
   5   4   0       92.92       56.31     23.66 o 
   6   4   0     3403.26     3382.22     93.06 o 
   7   4   0     2599.88     2485.48     84.64 o 
   8   4   0     3260.93     2910.88     98.08 o 
   9   4   0       19.98        0.00     41.27 o 
  10   4   0       81.02       45.56     51.54 o 
  11   4   0     3097.28     3154.37    147.71 o 
  12   4   0       46.72      105.03     64.03 o 
  13   4   0       57.64      191.47     79.40 o 
   2   5   0     8760.00     8990.79    135.94 o 
   3   5   0      845.31      731.91     43.12 o 
   4   5   0    14885.73    14216.29    239.42 o 
   5   5   0     9943.35     9925.27    217.62 o 
   6   5   0      675.73      566.30     44.73 o 
   7   5   0    12245.67    11931.87    224.16 o 
   8   5   0     2786.48     2667.53    165.97 o 
   9   5   0        3.63        0.00     42.03 o 
  10   5   0     4897.08     5040.26    234.87 o 
  11   5   0      897.76      933.37     95.36 o 
  12   5   0      938.05      875.74    132.53 o 
  13   5   0      344.88      214.80    129.90 o 
   0   6   0    53960.47    57231.91    903.18 o 
   1   6   0     5446.17     6029.35    103.14 o 
   2   6   0     2596.42     2554.98     56.51 o 
   3   6   0    11445.15    12640.26    186.54 o 
   4   6   0      716.14      598.33     53.37 o 
   5   6   0    17761.20    17135.86    335.03 o 
   6   6   0      949.41     1000.66    111.14 o 
   7   6   0     2113.82     2016.34     80.66 o 
   8   6   0     2399.65     2412.96    117.76 o 
   9   6   0     5154.02     5025.43    210.88 o 
  10   6   0      132.61      226.21    106.96 o 
  11   6   0      804.47      819.17     91.70 o 
  12   6   0      882.93     1004.09    135.57 o 
  13   6   0       78.37      152.97     90.94 o 
   1   7   0     5930.15     5868.52     98.84 o 
   2   7   0     6166.07     6819.92    109.91 o 
   3   7   0     9871.40     9549.08    154.70 o 
   4   7   0    15490.25    15900.60    234.18 o 
   5   7   0      367.91      312.47     47.98 o 
   6   7   0     1857.37     1862.71     95.00 o 
   7   7   0      680.63      604.11     71.06 o 
   8   7   0      287.42      229.24     58.42 o 
   9   7   0     1242.00     1099.24    117.34 o 
  10   7   0     1422.39     1796.05    160.88 o 
  11   7   0       31.85        0.00     97.64 o 
  12   7   0      267.92      220.18    100.71 o 
  13   7   0      459.03      393.42    172.03 o 
   0   8   0     1717.29     1932.30    105.25 o 
   1   8   0     6619.29     7206.11    118.47 o 
   2   8   0      717.65      830.98     47.04 o 
   3   8   0       45.28       47.10     24.45 o 
   4   8   0      377.99      466.97     37.95 o 
   5   8   0      142.65      119.67     43.66 o 
   6   8   0     2233.62     2433.54    155.27 o 
   7   8   0      904.37     1031.56     84.94 o 
   8   8   0        1.78        7.66     44.61 o 
   9   8   0        0.48        2.29     83.03 o 
  10   8   0      190.58      296.10    133.12 o 
  11   8   0        3.12      115.92     83.32 o 
  12   8   0      121.45       94.99     91.67 o 
   1   9   0     1098.16     1052.71     47.10 o 
   2   9   0      679.07      900.66     45.32 o 
   3   9   0      615.56      519.78     40.58 o 
   4   9   0     1021.37     1171.05     70.77 o 
   5   9   0      565.95      518.59     61.43 o 
   6   9   0      480.73      511.06    133.86 o 
   7   9   0     2282.57     2287.27    154.87 o 
   8   9   0      712.69      741.30    120.57 o 
   9   9   0       96.96       14.57     80.16 o 
  10   9   0      173.75       93.64     91.72 o 
  11   9   0      458.32      370.74    108.80 o 
  12   9   0      217.01      239.03     99.16 o 
   0  10   0      111.24       94.58     38.95 o 
   1  10   0    12087.82    12425.21    185.76 o 
   2  10   0     3207.20     3435.50     90.23 o 
   3  10   0     4542.76     4955.55    132.45 o 
   4  10   0      493.28      481.85     55.43 o 
   5  10   0      390.20      397.71     60.83 o 
   6  10   0     5203.73     5348.43    174.87 o 
   7  10   0      768.23      701.72    111.52 o 
   8  10   0     2059.80     2275.67    186.02 o 
   9  10   0       13.47        0.00     70.83 o 
  10  10   0     1264.22     1525.11    171.39 o 
  11  10   0      579.88      736.44    141.11 o 
   1  11   0      289.38      326.93     48.58 o 
   2  11   0     8429.19     8359.13    176.48 o 
   3  11   0      423.85      422.04     71.18 o 
   4  11   0      323.32      315.24     50.39 o 
   5  11   0     2088.29     2136.28    116.63 o 
   6  11   0       48.68        2.21     70.53 o 
   7  11   0     3939.53     3841.81    223.04 o 
   8  11   0       38.69        0.00    173.90 o 
   9  11   0        9.50        0.00     84.02 o 
  10  11   0     1319.17     1550.73    179.56 o 
  11  11   0      191.59      220.37    222.01 o 
   0  12   0     1817.72     1953.68    102.17 o 
   1  12   0      587.70      633.97     55.82 o 
   2  12   0        0.65        0.00     31.06 o 
   3  12   0        6.01        0.00     38.44 o 
   4  12   0      727.45      803.29     76.04 o 
   5  12   0        6.77       40.56     69.08 o 
   6  12   0      428.76      357.33     98.99 o 
   7  12   0       45.79       73.80     85.18 o 
   8  12   0     1096.61     1142.77    152.81 o 
   9  12   0      125.14       67.90    100.25 o 
  10  12   0      182.81      144.47    119.46 o 
   1  13   0       50.28       72.24     44.55 o 
   2  13   0     1694.57     1654.39    111.70 o 
   3  13   0     2122.12     2222.91    122.82 o 
   4  13   0        0.46        0.00    133.56 o 
   5  13   0      450.17      454.32    101.73 o 
   6  13   0      286.04      200.91    138.06 o 
   7  13   0     1563.51     1404.60    168.25 o 
   8  13   0        1.34        0.00     87.59 o 
   9  13   0      430.77      385.67    126.11 o 
   0  14   0       61.15       13.36     59.53 o 
   1  14   0     2302.42     2523.18    140.86 o 
   2  14   0     1829.83     1919.73    104.73 o 
   3  14   0     1847.63     1755.98    122.22 o 
   4  14   0      189.82      165.46     85.54 o 
   5  14   0      410.89      425.32    119.86 o 
   6  14   0     1854.85     1744.98    177.41 o 
   7  14   0       22.36      108.27     98.12 o 
   8  14   0      334.25      249.60    119.74 o 
   1  15   0        6.43        0.00     48.75 o 
   2  15   0      204.68      167.04     64.23 o 
   3  15   0      490.62      463.33    300.69 o 
   4  15   0       38.05        0.00     70.58 o 
   5  15   0      227.76       75.95     84.15 o 
   6  15   0        4.35        3.44     86.78 o 
   7  15   0        3.65        0.00     85.09 o 
   0  16   0       12.86       35.60     95.97 o 
   1  16   0      465.29      402.57    140.44 o 
   2  16   0      308.45      478.61    190.90 o 
   3  16   0      547.44      320.44    103.40 o 
   4  16   0      149.05      111.86     87.82 o 
   5  16   0      162.90      130.91    100.79 o 
   6  16   0      512.68      473.83    126.66 o 
   1  17   0       11.11        0.00     78.20 o 
   2  17   0      584.61      657.06    175.37 o 
   3  17   0     1911.89     1719.70    179.11 o 
   4  17   0       15.32       22.83     94.06 o 
 -14   1   1        0.23        7.78     72.84 o 
 -13   1   1     1134.74     1167.80    138.75 o 
 -12   1   1       94.08      103.11     72.27 o 
 -11   1   1     1109.88     1311.90    128.14 o 
 -10   1   1      206.51      220.78     57.91 o 
  -9   1   1      547.85      608.64     59.46 o 
  -8   1   1     7264.17     7013.58    160.45 o 
  -7   1   1     1882.22     1529.44     69.05 o 
  -6   1   1      834.73     1117.56     55.79 o 
  -5   1   1    10649.57    11190.75    192.80 o 
  -4   1   1    13590.49    13620.51    217.10 o 
  -3   1   1    30701.21    32146.47    448.72 o 
  -2   1   1      637.62      681.39     27.91 o 
  -1   1   1    11144.60    12846.52    258.32 o 
   0   1   1    10273.50    11439.21    430.95 o 
   1   1   1    54026.36    59666.53   1533.97 o 
   2   1   1      604.59      641.30     26.05 o 
   3   1   1      745.82      841.76     36.63 o 
   4   1   1      399.50      401.97     33.00 o 
   5   1   1    12771.21    12330.49    209.62 o 
   6   1   1     1261.52     1249.53     58.89 o 
   7   1   1      261.36      326.00     42.23 o 
   8   1   1     2016.24     1840.34     81.28 o 
   9   1   1       26.27        0.00     35.09 o 
  10   1   1     1946.06     2110.97     98.19 o 
  11   1   1      361.97      289.00     70.30 o 
  12   1   1      469.14      387.96    201.86 o 
  13   1   1     1334.90     1397.97    144.39 o 
  14   1   1      855.80      939.56    130.51 o 
 -14   2   1      183.51       64.84    165.66 o 
 -13   2   1      574.11      447.50    191.34 o 
 -12   2   1     1503.13     1462.54    320.60 o 
 -11   2   1     1117.10     1101.07    132.96 o 
 -10   2   1      190.37      179.61     56.90 o 
  -9   2   1     5400.85     5419.07    171.41 o 
  -8   2   1     4575.14     4539.29    123.23 o 
  -7   2   1     4969.35     5264.85    126.37 o 
  -6   2   1    17025.81    18047.35    293.69 o 
  -5   2   1     7548.29     7877.45    147.44 o 
  -4   2   1      110.76       77.46     19.11 o 
  -3   2   1     4964.08     4634.12    118.70 o 
  -2   2   1      874.76      889.23     36.60 o 
  -1   2   1     7368.51     8222.59    172.41 o 
   0   2   1    37899.41    42224.18    658.01 o 
   1   2   1     9318.25    10242.26    224.29 o 
   2   2   1      883.48      974.56     40.16 o 
   3   2   1    14710.30    14730.45    226.79 o 
   4   2   1     5748.94     5188.70    106.14 o 
   5   2   1    13836.78    14764.34    243.23 o 
   6   2   1     3161.62     3061.26     88.20 o 
   7   2   1     2514.67     2486.49    121.71 o 
   8   2   1      520.75      552.56     54.03 o 
   9   2   1     2955.34     3052.02    107.11 o 
  10   2   1      355.45      261.17     60.59 o 
  11   2   1       11.57        0.00     48.64 o 
  12   2   1      120.79      158.54     62.74 o 
  13   2   1      708.53      644.40    107.89 o 
  14   2   1      881.32      864.21    188.99 o 
 -14   3   1      474.37      357.21    209.42 o 
 -13   3   1        0.03        0.00     68.04 o 
 -12   3   1      446.30      516.85    160.48 o 
 -11   3   1        1.87        0.00     48.00 o 
 -10   3   1       86.26       31.95     49.72 o 
  -9   3   1      263.88      260.78     57.78 o 
  -8   3   1      704.43      613.14     66.79 o 
  -7   3   1      178.57      180.95     36.96 o 
  -6   3   1      133.72      220.03     32.20 o 
  -5   3   1     3413.28     3354.68    105.92 o 
  -4   3   1      200.21      159.13     21.06 o 
  -3   3   1     4207.67     4646.07     98.43 o 
  -2   3   1     1622.45     1601.44     52.93 o 
  -1   3   1       81.71      110.92     26.73 o 
   0   3   1     2051.01     2398.46     68.37 o 
   1   3   1      405.01      427.48     27.34 o 
   2   3   1      711.48      804.52     39.18 o 
   3   3   1     1988.13     2071.06     69.43 o 
   4   3   1     9328.33     9964.28    192.08 o 
   5   3   1      128.45      153.35     35.30 o 
   6   3   1      107.79      108.26     28.06 o 
   7   3   1       22.51        0.00     55.79 o 
   8   3   1      148.83       98.57     36.77 o 
   9   3   1      286.78      281.81     47.59 o 
  10   3   1       99.53       69.74     51.00 o 
  11   3   1        3.86        0.00     44.25 o 
  12   3   1      139.07      145.69     62.46 o 
  13   3   1        2.16        0.00     86.57 o 
  14   3   1       10.98       61.56    111.66 o 
 -13   4   1        1.41       13.37     73.07 o 
 -12   4   1     1791.40     1536.13    201.46 o 
 -11   4   1        4.48       18.03     98.27 o 
 -10   4   1      307.96      278.72     62.00 o 
  -9   4   1      533.30      525.44     77.63 o 
  -8   4   1     1256.42     1179.15     85.78 o 
  -7   4   1    10983.18    11231.80    213.93 o 
  -6   4   1     2280.64     1992.24    106.13 o 
  -5   4   1     4935.84     5226.74    117.27 o 
  -4   4   1    10665.84    11792.25    203.60 o 
  -3   4   1     3490.96     3326.70    115.75 o 
  -2   4   1      224.76      220.45     23.36 o 
  -1   4   1      388.77      508.01     27.93 o 
   0   4   1    44287.48    47876.07    528.76 o 
   1   4   1      501.73      478.75     23.13 o 
   2   4   1      339.27      387.73     85.80 o 
   3   4   1     2992.41     3064.58     89.77 o 
   4   4   1       91.78      226.90     34.12 o 
   5   4   1     1481.17     1373.26     56.40 o 
   6   4   1     1968.29     2046.88     72.80 o 
   7   4   1      865.98      932.97     58.01 o 
   8   4   1      580.34      647.02     56.45 o 
   9   4   1     3068.58     2890.59    167.45 o 
  10   4   1        1.58        5.33     46.06 o 
  11   4   1       84.47       33.47     51.72 o 
  12   4   1      325.34      349.21    159.83 o 
  13   4   1       63.61      128.78     90.32 o 
 -13   5   1      464.50      475.15    102.17 o 
 -12   5   1      192.85      112.10     69.47 o 
 -11   5   1      427.02      443.15    114.96 o 
 -10   5   1     1992.04     2133.79    122.83 o 
  -9   5   1      192.75      181.26     54.01 o 
  -8   5   1     4819.60     4989.35    173.81 o 
  -7   5   1       43.78       57.16     41.11 o 
  -6   5   1     2607.54     2559.44     80.06 o 
  -5   5   1      664.81      676.95     50.23 o 
  -4   5   1    22298.32    22896.15    419.99 o 
  -3   5   1     6217.74     5314.55    114.03 o 
  -2   5   1       76.55       64.06     19.45 o 
  -1   5   1     2217.43     2565.54     81.11 o 
   0   5   1      103.96      130.59     19.26 o 
   1   5   1    13531.27    13634.98    173.22 o 
   2   5   1    15060.01    15885.59    217.22 o 
   3   5   1     1536.72     1814.72     74.14 o 
   4   5   1     1455.69     1885.79     90.43 o 
   5   5   1      875.69      907.36     60.27 o 
   6   5   1     2028.37     2001.97     74.41 o 
   7   5   1     1153.15     1278.07     66.55 o 
   8   5   1     1568.46     1722.73     80.89 o 
   9   5   1      977.22     1062.45    213.57 o 
  10   5   1     1354.00     1250.64    103.70 o 
  11   5   1     1798.58     1745.26    359.39 o 
  12   5   1      708.00      871.04    130.11 o 
  13   5   1      124.79      173.85     89.75 o 
 -13   6   1       43.11      133.24    114.69 o 
 -12   6   1      370.37      293.15    116.75 o 
 -11   6   1     2117.29     2140.96    132.35 o 
 -10   6   1       75.44       33.33     49.77 o 
  -9   6   1     2048.46     2102.57    117.37 o 
  -8   6   1     1374.85     1503.33    140.26 o 
  -7   6   1     3957.98     3943.13    139.68 o 
  -6   6   1    14194.58    14059.10    317.08 o 
  -5   6   1       24.51        6.39     27.33 o 
  -4   6   1     1838.28     1592.23     66.68 o 
  -3   6   1     4314.62     4160.33     94.18 o 
  -2   6   1    19954.78    21291.59    240.37 o 
  -1   6   1    12634.68    13824.67    180.00 o 
   0   6   1      168.63      257.45     23.47 o 
   1   6   1     2896.92     2771.39     59.04 o 
   2   6   1     4502.89     5019.15     93.91 o 
   3   6   1    13217.59    13221.51    258.18 o 
   4   6   1     1388.12     1374.76     95.11 o 
   5   6   1       49.06       74.44     44.95 o 
   6   6   1    15390.24    14930.77    316.94 o 
   7   6   1     4734.49     4307.84    166.02 o 
   8   6   1     4821.01     5015.50    200.57 o 
   9   6   1      207.61      204.17     53.97 o 
  10   6   1     2480.19     2580.92    258.80 o 
  11   6   1      230.55        4.60    101.98 o 
  12   6   1      778.51      803.70    129.44 o 
  13   6   1      175.72      168.59    139.10 o 
 -13   7   1      203.91       83.66     86.23 o 
 -12   7   1       16.06      112.23     83.32 o 
 -11   7   1      257.79      197.08     65.07 o 
 -10   7   1      196.92      213.41     74.65 o 
  -9   7   1      124.57      138.70     58.16 o 
  -8   7   1      965.74      843.08     83.60 o 
  -7   7   1     8754.97     8608.80    227.28 o 
  -6   7   1     1446.07     1520.27     90.01 o 
  -5   7   1      759.59      774.63     94.17 o 
  -4   7   1     6488.14     6470.53    140.66 o 
  -3   7   1    11338.03    12400.74    187.84 o 
  -2   7   1       16.91        7.72     17.63 o 
  -1   7   1     5260.49     5335.53     93.13 o 
   0   7   1    10276.88    11751.34    162.99 o 
   1   7   1     4285.55     4075.00     78.71 o 
   2   7   1      705.07      653.89     41.48 o 
   4   7   1     2549.81     2459.68     93.42 o 
   5   7   1    12489.38    12046.95    260.55 o 
   6   7   1       54.29       25.36     35.74 o 
   7   7   1     4057.15     3571.88    148.05 o 
   8   7   1     2680.31     2460.90    181.66 o 
   9   7   1       14.37      142.72    111.90 o 
  10   7   1      936.35     1054.78    338.60 o 
  11   7   1     1082.46     1385.56    156.53 o 
  12   7   1      105.83        0.00    105.05 o 
  13   7   1      510.63      677.31    130.29 o 
 -12   8   1      233.87      203.92     92.06 o 
 -11   8   1        3.91       33.16     74.62 o 
 -10   8   1     1984.97     1803.93    164.73 o 
  -9   8   1      644.00      666.16     84.60 o 
  -8   8   1     1340.72     1219.99     98.11 o 
  -7   8   1     4880.96     4795.79    161.91 o 
  -6   8   1      396.19      489.88     56.64 o 
  -5   8   1    10227.85    10399.39    234.40 o 
  -4   8   1     1185.81     1000.86     72.70 o 
  -3   8   1     2436.11     2543.21     92.45 o 
  -2   8   1       27.67       46.27     20.66 o 
  -1   8   1    15973.25    16944.13    224.53 o 
   0   8   1    12676.26    13423.20    186.39 o 
   1   8   1       62.09       95.87     23.32 o 
   2   8   1     1009.01     1091.53     44.56 o 
   3   8   1       29.66       67.30     25.36 o 
   4   8   1    11915.08    11845.41    212.12 o 
   5   8   1     2388.58     2318.22    109.92 o 
   6   8   1      990.97     1086.82     80.08 o 
   7   8   1        1.13        0.00     67.28 o 
   8   8   1       58.73        0.00     71.99 o 
   9   8   1     2316.91     2324.97    178.65 o 
  10   8   1       42.97        0.00     85.97 o 
  11   8   1       34.17        0.00     70.64 o 
  12   8   1      140.68      271.92    104.09 o 
 -12   9   1       85.61       75.60     93.67 o 
 -11   9   1      827.47      950.37    146.42 o 
 -10   9   1     1025.96     1161.67    147.36 o 
  -9   9   1     3766.95     4108.85    228.72 o 
  -8   9   1      241.95      231.13     62.19 o 
  -7   9   1       41.64       86.04     63.60 o 
  -6   9   1       77.97       92.00     52.64 o 
  -5   9   1     4755.70     5035.22    138.53 o 
  -4   9   1     4973.43     5232.76    120.00 o 
  -3   9   1       76.53       72.97     38.29 o 
  -2   9   1    15718.87    15791.11    217.16 o 
  -1   9   1      742.02      839.61     45.29 o 
   0   9   1     7082.09     7543.70    126.94 o 
   1   9   1        0.70        0.00     24.36 o 
   2   9   1     2408.58     2809.97     71.52 o 
   3   9   1     6286.87     6155.73    124.37 o 
   4   9   1      288.34      258.19     38.08 o 
   5   9   1      127.12      107.28     46.82 o 
   6   9   1       26.80        0.00     65.41 o 
   7   9   1     2573.83     2691.68    180.51 o 
   8   9   1      940.08     1035.93    310.81 o 
   9   9   1      128.93        0.00     83.15 o 
  10   9   1      382.58      241.47    107.76 o 
  11   9   1        1.86       11.17     91.31 o 
  12   9   1      621.86      717.98    137.48 o 
 -11  10   1       15.99        0.92     91.25 o 
 -10  10   1        7.12       69.53     89.79 o 
  -9  10   1     1905.86     1590.57    166.61 o 
  -8  10   1       20.50        0.00     67.60 o 
  -7  10   1      209.30      190.04     58.45 o 
  -6  10   1       28.84        0.00     36.96 o 
  -5  10   1      341.91      231.31     50.56 o 
  -4  10   1     3678.18     3982.34    123.75 o 
  -3  10   1      692.94      699.72     53.13 o 
  -2  10   1      804.74      921.10     76.34 o 
  -1  10   1     8764.39    10027.17    199.41 o 
   0  10   1      134.33      135.04     29.45 o 
   1  10   1      251.97      416.69     37.51 o 
   2  10   1      170.66      217.76     31.92 o 
   3  10   1       23.65       51.67     30.80 o 
   4  10   1       10.58       53.01     40.38 o 
   5  10   1      134.82      114.65     48.59 o 
   6  10   1       48.39       28.68     68.51 o 
   7  10   1      359.65      287.36     91.91 o 
   8  10   1       29.32      114.56    178.84 o 
   9  10   1      124.34       29.33    224.08 o 
  10  10   1        5.24        0.00     81.82 o 
  11  10   1      232.33       60.97     96.18 o 
 -11  11   1      104.19      130.71    104.95 o 
 -10  11   1      253.06      270.50    109.78 o 
  -9  11   1       45.24       19.93     93.59 o 
  -8  11   1      377.17      378.80    110.04 o 
  -7  11   1     1421.27     1227.85    143.01 o 
  -6  11   1     1623.64     1446.94     86.47 o 
  -5  11   1       49.37       45.46     42.47 o 
  -4  11   1      807.42      844.06     69.87 o 
  -3  11   1     6014.80     6501.32    143.30 o 
  -2  11   1      366.63      338.44     45.19 o 
  -1  11   1     1255.59     1400.90     60.05 o 
   0  11   1     2355.36     2391.03     73.86 o 
   1  11   1      314.20      339.21     41.24 o 
   2  11   1     5144.40     5390.07    112.48 o 
   3  11   1       28.23        0.00     36.87 o 
   4  11   1     2160.13     2133.97    138.63 o 
   5  11   1      682.21      838.56    115.44 o 
   6  11   1      175.61      243.06     88.44 o 
   7  11   1      919.90     1020.52    134.48 o 
   8  11   1     1247.92     1385.79    202.61 o 
   9  11   1     1407.97     1278.53    196.12 o 
  10  11   1        2.98        0.00     90.10 o 
  11  11   1      930.42      888.08    154.03 o 
 -10  12   1        0.37        0.00    103.39 o 
  -9  12   1      681.62      620.42    137.46 o 
  -8  12   1      864.52      841.96    140.01 o 
  -7  12   1     2379.98     2601.41    196.13 o 
  -6  12   1     4781.10     4814.42    296.79 o 
  -5  12   1      591.36      579.69     67.89 o 
  -4  12   1      369.56      368.97     56.69 o 
  -3  12   1      835.19      973.82     65.56 o 
  -2  12   1     5066.13     5240.45    130.32 o 
  -1  12   1      420.17      433.97     50.21 o 
   0  12   1     2582.60     2584.98     80.64 o 
   1  12   1     5873.32     6390.76    128.22 o 
   2  12   1       33.88       20.55     32.67 o 
   3  12   1     5739.62     6530.16    281.02 o 
   4  12   1      183.57      213.32     80.67 o 
   5  12   1      237.18      186.06     89.80 o 
   6  12   1     5912.91     6832.52    286.44 o 
   7  12   1     6038.11     5771.26    496.42 o 
   8  12   1     1400.26     1704.75    177.85 o 
   9  12   1     1084.22     1214.39    165.59 o 
  10  12   1     1796.18     2075.81    209.58 o 
  -9  13   1      178.18      216.68    182.94 o 
  -8  13   1      858.70      893.29    144.00 o 
  -7  13   1     2591.25     2505.70    342.94 o 
  -6  13   1     1429.56     1474.84    158.53 o 
  -5  13   1      377.32      202.91     68.76 o 
  -4  13   1      218.20      380.45     60.81 o 
  -3  13   1     3002.31     3136.19    122.26 o 
  -2  13   1     1563.55     1513.78     80.08 o 
  -1  13   1     1073.12     1062.55     69.08 o 
   0  13   1      799.15      857.33     74.33 o 
   1  13   1      950.02      939.24     65.72 o 
   2  13   1     3862.44     4327.48    323.03 o 
   3  13   1        9.60        0.00     71.84 o 
   4  13   1     1104.70     1113.64    132.75 o 
   5  13   1      854.71      743.11    169.92 o 
   6  13   1     1457.18     1707.80    183.42 o 
   7  13   1     1332.92     1088.71    147.48 o 
   8  13   1     1307.99     1341.63    173.15 o 
   9  13   1        2.45       60.56    233.75 o 
  -8  14   1       59.33       96.21    109.49 o 
  -7  14   1      408.24      349.62    113.73 o 
  -6  14   1      384.32      363.50    105.18 o 
  -5  14   1     1070.48     1140.28    114.93 o 
  -4  14   1     1812.37     1933.03    238.44 o 
  -3  14   1       89.95       40.41     47.48 o 
  -2  14   1      102.61       75.41     43.08 o 
  -1  14   1     1642.63     1784.54     99.43 o 
   0  14   1      365.14      386.08     59.35 o 
   1  14   1       76.50        0.00     49.51 o 
   2  14   1      172.09       15.53     82.91 o 
   3  14   1       98.44      135.12     77.36 o 
   4  14   1     1100.06     1133.98    140.12 o 
   5  14   1       41.36      174.29     86.04 o 
   6  14   1      231.63      297.75     98.41 o 
   7  14   1      519.95      484.49    201.70 o 
   8  14   1       25.95        0.00    100.31 o 
  -7  15   1      187.22       55.65     97.68 o 
  -6  15   1      528.53      571.10    118.59 o 
  -5  15   1     2151.96     2284.94    193.52 o 
  -4  15   1     1064.44     1044.34    111.05 o 
  -3  15   1      729.59      692.31     95.20 o 
  -2  15   1      752.18      931.57    116.74 o 
  -1  15   1       63.32        0.00     52.36 o 
   0  15   1     1302.00     1574.97    118.64 o 
   1  15   1      149.84      105.21     59.67 o 
   2  15   1     2407.22     2193.67    171.47 o 
   3  15   1     2154.94     2291.35    179.19 o 
   4  15   1      119.75       23.93    111.14 o 
   5  15   1      792.03      628.17    127.17 o 
   6  15   1       22.19       51.94     89.00 o 
   7  15   1      786.31      973.02    154.75 o 
  -6  16   1      703.94      498.96    124.82 o 
  -5  16   1      368.52       59.88     90.36 o 
  -4  16   1      378.42      396.21    130.35 o 
  -3  16   1      212.15      102.35     68.68 o 
  -2  16   1      161.48      197.52    122.01 o 
  -1  16   1      450.35      506.70    115.96 o 
   0  16   1      719.64      728.68     95.84 o 
   1  16   1       74.62       88.10     64.51 o 
   2  16   1      268.99      184.46     88.20 o 
   3  16   1      406.87      455.08    110.51 o 
   4  16   1     3412.62     3090.00    298.34 o 
   5  16   1       48.30        0.00     81.47 o 
   6  16   1       55.71       41.83     96.41 o 
  -4  17   1     1102.94     1174.10    226.35 o 
  -3  17   1      564.57      472.68    165.42 o 
  -2  17   1      422.85      404.83    156.26 o 
  -1  17   1     1455.73     1438.30    178.48 o 
   0  17   1       29.78      202.26     90.41 o 
   1  17   1      302.98      322.14    100.94 o 
   2  17   1     1510.21     1692.63    170.91 o 
   3  17   1      637.77      685.62    127.39 o 
   4  17   1      625.65      710.55    222.01 o 
 -14   0   2      153.41        0.00    105.53 o 
 -13   0   2     1581.74     1496.42    210.02 o 
 -12   0   2     1747.87     1787.27    219.42 o 
 -11   0   2       56.15      142.96     97.80 o 
 -10   0   2      745.52      713.28    142.00 o 
  -9   0   2      152.18       76.46     96.53 o 
  -8   0   2    13490.96    12547.96    330.50 o 
  -7   0   2       42.43      106.51     54.99 o 
  -6   0   2     2384.62     2216.85    104.46 o 
  -5   0   2      194.76      130.22     39.55 o 
  -4   0   2     6826.16     7343.12    160.43 o 
  -3   0   2    19790.38    21390.04    588.68 o 
  -2   0   2     1248.22     1209.32     52.06 o 
  -1   0   2    14858.71    15294.99    432.86 o 
   0   0   2     4201.43     4187.08    133.32 o 
   1   0   2    42915.82    41521.03   1439.35 o 
   2   0   2      691.00      721.36     67.22 o 
   3   0   2      181.88      150.69     31.58 o 
   4   0   2    13875.80    12436.11    288.73 o 
   5   0   2      390.78      391.78     51.43 o 
   6   0   2    14383.11    14364.06    359.23 o 
   7   0   2      263.87      282.02     56.39 o 
   8   0   2     1868.64     1460.95    105.29 o 
   9   0   2     1812.47     1755.70    134.80 o 
  10   0   2     1103.90     1220.18    116.90 o 
  11   0   2      152.80      228.75     76.93 o 
  12   0   2       26.69       89.68     98.04 o 
  13   0   2     6133.76     6276.60    370.10 o 
  14   0   2      219.74      256.37    133.96 o 
 -14   1   2      312.14      158.55    179.64 o 
 -13   1   2      180.90      154.47    127.59 o 
 -12   1   2      224.76      124.00     73.80 o 
 -11   1   2        1.49        0.00     54.31 o 
 -10   1   2      350.93      435.77    159.72 o 
  -9   1   2     3649.90     3687.90    175.60 o 
  -8   1   2     1628.16     1649.20     92.06 o 
  -7   1   2      517.57      571.72     54.59 o 
  -6   1   2      945.19     1018.53     57.34 o 
  -5   1   2    18125.06    17014.84    278.97 o 
  -4   1   2        4.38       31.28     22.16 o 
  -3   1   2     9436.49     9766.95    139.55 o 
  -2   1   2        9.67        0.00     16.61 o 
  -1   1   2       17.44        0.00     12.45 o 
   0   1   2    56432.67    61517.08   1176.81 o 
   1   1   2       44.85       48.72      9.68 o 
   2   1   2     2001.44     2209.82     51.18 o 
   3   1   2    36912.04    38459.32    539.59 o 
   4   1   2     1838.29     1905.10    132.58 o 
   5   1   2     9013.16     8477.33    158.97 o 
   6   1   2     2452.19     2521.27     80.59 o 
   7   1   2     2461.47     2332.09     85.08 o 
   8   1   2     2506.67     2566.25     93.55 o 
   9   1   2     1738.16     1861.91     88.71 o 
  10   1   2     2021.98     1958.02     95.49 o 
  11   1   2      387.10      488.10     63.10 o 
  12   1   2      336.53      616.75     83.40 o 
  13   1   2      205.85      422.43    103.58 o 
  14   1   2      939.36      793.56    170.91 o 
 -14   2   2      380.95      280.48     89.73 o 
 -13   2   2      116.09       10.45     67.48 o 
 -12   2   2     2268.38     2310.63    167.79 o 
 -11   2   2        4.38        8.45     56.91 o 
 -10   2   2     1076.92      976.87     88.03 o 
  -9   2   2     4285.51     4219.44    149.47 o 
  -8   2   2     2195.16     2530.50    111.09 o 
  -7   2   2     6256.43     5935.36    134.49 o 
  -6   2   2       77.57       38.40     50.05 o 
  -5   2   2     1148.43     1273.28     71.93 o 
  -2   2   2     9694.46    10510.41    236.71 o 
  -1   2   2       42.13       61.50     16.11 o 
   0   2   2    13963.67    14886.46    242.07 o 
   1   2   2      239.70      222.40     29.35 o 
   2   2   2    19807.10    20727.51    343.46 o 
   3   2   2    16138.73    15490.39    273.76 o 
   4   2   2     2970.61     2878.43     74.73 o 
   5   2   2     6033.17     5758.77    121.55 o 
   6   2   2    12225.88    12752.22    225.55 o 
   7   2   2      457.10      541.54     77.92 o 
   8   2   2      768.06      721.00     58.47 o 
   9   2   2      214.77      173.03     43.49 o 
  10   2   2      137.27      115.34     46.29 o 
  11   2   2      418.54      430.72     72.11 o 
  12   2   2      334.77      240.65     66.63 o 
  13   2   2       29.54        0.00     83.07 o 
  14   2   2      465.60      310.21    135.00 o 
 -14   3   2      343.44      362.12     97.18 o 
 -13   3   2      670.71      706.39    113.95 o 
 -12   3   2     1425.76     1194.74    135.71 o 
 -11   3   2     6672.35     7064.27    376.95 o 
 -10   3   2      761.39      718.53    109.85 o 
  -9   3   2        7.53        0.00     70.10 o 
  -8   3   2    17177.76    17613.53    363.14 o 
  -7   3   2    11857.25    10783.91    316.62 o 
  -6   3   2     6788.06     6784.17    125.14 o 
  -5   3   2      278.51      414.03     40.53 o 
  -4   3   2    23704.99    22222.95    337.32 o 
  -3   3   2     4797.65     4971.57    104.39 o 
  -2   3   2    75114.69    78005.95   1045.31 o 
  -1   3   2     7944.92     8845.60    144.12 o 
   0   3   2    12375.73    13241.21    197.91 o 
   1   3   2    25069.29    23845.27    390.65 o 
   2   3   2     9383.46     9393.44    174.24 o 
   3   3   2    10432.18     9972.63    191.83 o 
   4   3   2    11336.97    11293.24    221.68 o 
   5   3   2     5647.85     5701.85    126.99 o 
   6   3   2     4617.76     4273.22    107.12 o 
   7   3   2     1417.71     1275.07     65.76 o 
   8   3   2      107.17      176.99     38.61 o 
   9   3   2       38.35        7.92     36.61 o 
  10   3   2     2680.78     2682.07    160.43 o 
  11   3   2      367.20      460.05    110.69 o 
  12   3   2        4.81        8.63     67.65 o 
  13   3   2     1613.60     1712.93    166.85 o 
  14   3   2        1.00       63.16    110.39 o 
 -13   4   2      143.53      300.97     88.09 o 
 -12   4   2     1909.27     1822.22    156.76 o 
 -11   4   2       39.41        0.00     49.66 o 
 -10   4   2      980.11     1101.61     95.54 o 
  -9   4   2      230.84      131.92     51.58 o 
  -8   4   2     1310.93     1282.06    158.58 o 
  -7   4   2    16587.43    15954.34    331.23 o 
  -6   4   2      363.21      344.45     41.06 o 
  -5   4   2     2014.06     1877.92     71.99 o 
  -4   4   2     1354.51     1272.94     56.43 o 
  -3   4   2      648.11      557.52     39.72 o 
  -2   4   2       84.00       68.95     18.91 o 
   0   4   2     1021.55     1047.19     35.71 o 
   1   4   2     5229.00     5709.08    103.42 o 
   2   4   2     6323.88     6321.19    132.47 o 
   3   4   2     1389.69     1509.33     62.82 o 
   4   4   2     6953.69     7281.54    191.29 o 
   5   4   2     4897.16     4891.02    112.03 o 
   6   4   2     1303.43     1322.02     62.03 o 
   7   4   2     4931.12     4632.57    119.81 o 
   8   4   2       38.21        0.00     31.74 o 
   9   4   2      108.25       66.94     38.52 o 
  10   4   2      700.55      760.71     80.64 o 
  11   4   2      255.20       95.99    155.42 o 
  12   4   2     1144.04     1215.03    144.61 o 
  13   4   2       19.68        0.00     75.08 o 
 -13   5   2        6.82       45.03     74.63 o 
 -12   5   2       43.57        0.00     63.45 o 
 -11   5   2      443.86      370.46     72.92 o 
 -10   5   2      244.92      135.03     56.27 o 
  -9   5   2       48.44       83.71     49.36 o 
  -8   5   2       73.84      154.39     69.41 o 
  -7   5   2     2266.73     2158.88    102.44 o 
  -6   5   2     1030.66     1167.81     66.90 o 
  -5   5   2       11.34       27.37     28.08 o 
  -4   5   2      768.32      761.88     56.18 o 
  -3   5   2       79.00       67.10     24.84 o 
  -2   5   2     4963.35     6100.74    106.36 o 
  -1   5   2     5156.95     5218.73     94.72 o 
   0   5   2     4842.82     5014.73     90.80 o 
   1   5   2      180.37      179.15     23.36 o 
   2   5   2     1952.93     1710.04     61.11 o 
   3   5   2    15792.65    16067.88    360.53 o 
   4   5   2     2473.82     2891.59    156.03 o 
   5   5   2     1763.55     1795.59     79.07 o 
   6   5   2     7109.62     6958.51    149.18 o 
   7   5   2      221.39      288.37     67.43 o 
   8   5   2     6705.90     6721.05    159.19 o 
   9   5   2      365.93      294.98     49.04 o 
  10   5   2       93.12       47.96     73.11 o 
  11   5   2     1725.48     1797.98    225.23 o 
  12   5   2       93.91        0.00     66.15 o 
  13   5   2      403.09      377.16    106.54 o 
 -13   6   2      735.91      743.62    121.70 o 
 -12   6   2       49.90       97.26     70.35 o 
 -11   6   2        4.68       16.00     52.68 o 
 -10   6   2      506.26      625.06     80.82 o 
  -9   6   2       27.15       21.13     44.11 o 
  -8   6   2     1557.65     1786.01    182.11 o 
  -7   6   2        1.64        0.00     38.52 o 
  -6   6   2        4.93        0.00     30.07 o 
  -5   6   2     1305.75     1399.49     69.75 o 
  -4   6   2     4879.41     5032.44    151.58 o 
  -3   6   2     9371.83     9242.01    151.32 o 
  -2   6   2     7497.00     7849.30    133.08 o 
  -1   6   2      951.86      891.04     35.50 o 
   0   6   2     2525.06     2816.22     67.23 o 
   1   6   2     7351.43     6965.94    118.00 o 
   2   6   2     2931.67     2751.55     72.31 o 
   3   6   2       84.86       67.19     25.44 o 
   4   6   2     7113.57     6844.34    182.12 o 
   5   6   2      611.34      561.05     52.00 o 
   6   6   2     3280.13     3348.99    120.69 o 
   7   6   2     1267.63     1201.33     67.63 o 
   8   6   2       94.93       25.63     35.70 o 
   9   6   2     1926.70     2260.01    274.69 o 
  10   6   2     2170.88     2341.29    172.67 o 
  11   6   2      316.53      286.03     90.37 o 
  12   6   2       31.92       48.59    126.55 o 
  13   6   2     2195.30     2031.22    190.23 o 
 -13   7   2       33.13       27.95    115.00 o 
 -12   7   2      184.28      233.63     69.41 o 
 -11   7   2        0.71       87.71     56.47 o 
 -10   7   2     3147.64     3395.58    183.76 o 
  -9   7   2      301.15      364.26     77.26 o 
  -8   7   2      196.47      217.32     56.76 o 
  -7   7   2      654.23      689.44     63.43 o 
  -6   7   2      506.05      515.46     55.14 o 
  -5   7   2    25115.95    26043.92    474.49 o 
  -4   7   2       26.56       63.13     30.13 o 
  -3   7   2     3490.01     2972.48     77.13 o 
  -2   7   2     1221.44     1280.96     42.91 o 
  -1   7   2     1640.17     1673.71     68.96 o 
   0   7   2    17016.52    17987.75    256.11 o 
   1   7   2     3898.66     4404.54     91.75 o 
   2   7   2      861.68      797.66     45.41 o 
   3   7   2     1006.89     1227.87     53.47 o 
   4   7   2     3693.67     3576.58    110.56 o 
   5   7   2     1295.96     1224.42     72.49 o 
   6   7   2        7.87        0.00     35.17 o 
   7   7   2      520.24      618.36     67.84 o 
   8   7   2      276.91      203.88     54.43 o 
   9   7   2      746.93      741.59    119.40 o 
  10   7   2      450.18      614.78    114.85 o 
  11   7   2        3.30        0.00     98.52 o 
  12   7   2     1374.09     1366.33    177.56 o 
  13   7   2       72.63        0.00     88.73 o 
 -12   8   2      749.59     1030.83    145.95 o 
 -11   8   2      183.58      177.26     67.72 o 
 -10   8   2      190.12       83.38     67.15 o 
  -9   8   2      776.84      791.26    148.03 o 
  -8   8   2       19.74        0.00     43.37 o 
  -7   8   2        0.79        0.00     36.74 o 
  -6   8   2     6162.85     5976.67    155.33 o 
  -5   8   2     2477.80     2180.20     90.47 o 
  -4   8   2     6790.67     6612.39    218.07 o 
  -3   8   2     1650.58     1863.34     59.34 o 
  -2   8   2     3705.36     3799.19     78.08 o 
  -1   8   2      415.08      486.99     33.29 o 
   0   8   2     3187.42     3309.59     74.03 o 
   1   8   2     1145.37     1298.56     53.16 o 
   2   8   2     3025.45     3181.93    109.95 o 
   3   8   2     3564.07     3695.40    108.68 o 
   4   8   2     3196.88     3390.69    101.52 o 
   5   8   2     1462.34     1418.28     96.98 o 
   6   8   2     4401.11     4458.43    313.83 o 
   7   8   2     2680.02     2679.86    173.35 o 
   8   8   2     2161.52     2073.26    164.04 o 
   9   8   2      738.63      561.48    106.52 o 
  10   8   2      149.73      319.98     96.68 o 
  11   8   2      159.61      101.54    140.77 o 
  12   8   2       19.07        8.41     85.94 o 
 -12   9   2      167.36       21.70     96.69 o 
 -11   9   2      593.14      564.16    154.47 o 
 -10   9   2       18.04        0.00    142.60 o 
  -9   9   2      198.04      296.13     68.51 o 
  -8   9   2     1175.54     1212.70    101.29 o 
  -7   9   2     2812.22     2522.05    111.19 o 
  -6   9   2     1143.76     1121.57     78.63 o 
  -5   9   2        1.48        0.00     32.85 o 
  -4   9   2     7968.77     7852.19    274.36 o 
  -3   9   2     1861.93     1872.01     82.44 o 
  -2   9   2     9173.58    10051.13    168.41 o 
  -1   9   2      353.75      391.86     41.20 o 
   0   9   2      591.90      608.15     40.58 o 
   1   9   2     8184.19     8733.65    156.45 o 
   2   9   2       19.65        4.01     25.54 o 
   3   9   2      182.21      209.64     38.21 o 
   4   9   2       26.59        0.00     26.81 o 
   5   9   2     2361.93     2243.80    111.15 o 
   6   9   2      380.82      247.15     78.92 o 
   7   9   2      118.27       68.86    119.78 o 
   8   9   2      131.74       60.63     75.02 o 
   9   9   2      280.27      413.66    128.38 o 
  10   9   2      904.46     1002.91    143.02 o 
  11   9   2      393.14      295.29    100.27 o 
  12   9   2       86.19       26.32     91.69 o 
 -11  10   2      195.96      268.53    110.81 o 
 -10  10   2        0.80        0.00     85.38 o 
  -9  10   2     2012.32     1860.41    176.37 o 
  -8  10   2      587.00      551.63     79.93 o 
  -7  10   2     1729.17     1761.61    113.16 o 
  -6  10   2       26.43       75.34     42.81 o 
  -5  10   2      312.78      212.59     46.35 o 
  -4  10   2      155.50      149.11     42.75 o 
  -3  10   2      374.26      493.38     69.28 o 
  -2  10   2    11347.65    11983.92    208.88 o 
  -1  10   2      116.22      128.00     33.53 o 
   0  10   2      107.85       81.43     26.79 o 
   1  10   2        1.19        0.00     25.25 o 
   2  10   2     1730.19     1853.83     76.71 o 
   3  10   2     1921.39     1999.31     80.89 o 
   4  10   2      524.74      535.75     62.82 o 
   5  10   2     1280.05     1202.17    127.93 o 
   6  10   2      164.19      163.23     76.29 o 
   7  10   2     1074.87     1160.45    142.46 o 
   8  10   2       32.73       65.23    137.66 o 
   9  10   2      127.51       60.72    135.59 o 
  10  10   2     1518.91     1676.09    177.53 o 
  11  10   2       81.55       37.11     95.53 o 
 -11  11   2        0.96        2.83    101.74 o 
 -10  11   2     2243.71     2420.98    209.67 o 
  -9  11   2        4.40        0.00     92.15 o 
  -8  11   2      174.70      131.86     94.95 o 
  -7  11   2      637.27      599.75     73.21 o 
  -6  11   2     1492.61     1674.83    149.76 o 
  -5  11   2       80.70       35.45     42.92 o 
  -4  11   2       23.19        1.96     38.48 o 
  -3  11   2      535.51      628.28     53.88 o 
  -2  11   2      446.79      518.37     49.87 o 
  -1  11   2     4300.72     4767.31    118.33 o 
   0  11   2        0.87        0.00     27.61 o 
   1  11   2      128.31      129.34     34.73 o 
   2  11   2     3538.61     3916.03    115.60 o 
   3  11   2      394.54      383.27     59.99 o 
   4  11   2     2235.39     2349.95    156.74 o 
   5  11   2     1405.07     1313.60    202.21 o 
   6  11   2      904.55      963.31    130.02 o 
   7  11   2      447.38      328.15    109.27 o 
   8  11   2     1016.75      830.76    139.10 o 
   9  11   2      226.27      286.76    159.88 o 
  10  11   2       68.15      182.83    114.31 o 
  11  11   2     1893.73     2314.89    218.37 o 
 -10  12   2        0.77       29.70     97.41 o 
  -9  12   2       15.59        0.00     84.74 o 
  -8  12   2       79.71        0.00     83.74 o 
  -7  12   2      561.01      203.18    149.73 o 
  -6  12   2       22.33        0.00     44.95 o 
  -5  12   2       51.03       87.85     45.64 o 
  -4  12   2       35.48        7.58     38.82 o 
  -3  12   2       97.61      116.87     38.76 o 
  -2  12   2        1.04        5.97     33.98 o 
  -1  12   2      113.64      130.40     38.11 o 
   0  12   2       13.41        0.00     32.95 o 
   1  12   2       50.33       18.51     33.03 o 
   2  12   2      233.66      180.45     53.92 o 
   3  12   2      393.81      311.74    141.25 o 
   4  12   2        1.97       42.84     62.44 o 
   5  12   2      685.53      559.26    103.77 o 
   6  12   2      128.78       63.13     82.54 o 
   7  12   2      529.01      422.64    111.11 o 
   8  12   2      111.29      164.92    176.73 o 
   9  12   2      140.10      180.54    132.09 o 
  10  12   2       12.70       24.69    108.69 o 
  -9  13   2       14.07        0.00    165.30 o 
  -8  13   2      579.99      738.30    150.25 o 
  -7  13   2      141.23      152.92    102.42 o 
  -6  13   2       67.23        0.00     58.52 o 
  -5  13   2     2866.83     2820.28    147.98 o 
  -4  13   2       17.38       16.86     45.87 o 
  -3  13   2        2.01       20.53     42.81 o 
  -2  13   2      491.21      526.74     55.15 o 
  -1  13   2     1758.11     1863.44     85.53 o 
   0  13   2      641.98      751.49     60.05 o 
   1  13   2        5.94        0.00     39.10 o 
   2  13   2     1271.68     1213.38    216.87 o 
   3  13   2      246.57      209.46     78.79 o 
   4  13   2      661.75      745.93    173.58 o 
   5  13   2       72.01      129.58     75.17 o 
   6  13   2       30.46        0.00     77.41 o 
   7  13   2      655.64      619.05    124.85 o 
   8  13   2       17.74        0.00     88.91 o 
   9  13   2       62.10      131.13    110.47 o 
  -8  14   2      137.17      139.35    103.88 o 
  -7  14   2       63.83        0.00     82.28 o 
  -6  14   2     1205.98     1383.24    127.71 o 
  -5  14   2      287.26      344.81    106.14 o 
  -4  14   2      318.10      369.71     65.06 o 
  -3  14   2        0.84        0.00     43.05 o 
  -2  14   2     5749.03     5861.53    182.18 o 
  -1  14   2     1382.90     1329.08     80.20 o 
   0  14   2      244.10      175.12     50.87 o 
   1  14   2       42.83        0.00     49.91 o 
   2  14   2     1115.87     1093.00    126.77 o 
   3  14   2     2841.84     2749.88    186.72 o 
   4  14   2        4.72        0.00     99.79 o 
   5  14   2       53.96      115.73     85.50 o 
   6  14   2      234.03      201.25     98.42 o 
   7  14   2      578.85      605.62    273.57 o 
   8  14   2      539.24      825.47    144.62 o 
  -7  15   2      145.52        0.00     93.23 o 
  -6  15   2        1.16        0.00     84.16 o 
  -5  15   2       43.23        0.00     59.88 o 
  -4  15   2       26.33        0.00     58.91 o 
  -3  15   2      836.21      785.94     82.09 o 
  -2  15   2       30.02        0.00     52.37 o 
  -1  15   2      176.19      181.94     56.58 o 
   0  15   2        0.28        0.00     52.72 o 
   1  15   2      884.02     1079.25    131.84 o 
   2  15   2      163.73      232.28    103.38 o 
   3  15   2        2.83       22.29     77.50 o 
   4  15   2      136.71      230.66    181.07 o 
   5  15   2        0.43        0.00     82.64 o 
   6  15   2        0.51       32.93     87.16 o 
   7  15   2        1.28        0.00    101.01 o 
  -6  16   2      655.24      497.51    120.30 o 
  -5  16   2      226.68      180.82     93.85 o 
  -4  16   2      124.09      103.31     71.32 o 
  -3  16   2       80.29       53.11    119.35 o 
  -2  16   2      369.69      438.28    147.90 o 
  -1  16   2      477.17      711.82    103.55 o 
   0  16   2     1401.52     1423.10    122.76 o 
   1  16   2      330.41      129.39    117.55 o 
   2  16   2       23.62        0.00     73.65 o 
   3  16   2     1919.24     1661.32    167.93 o 
   4  16   2        8.95       36.05     83.61 o 
   5  16   2      100.67        0.00    112.73 o 
   6  16   2      285.77      320.70    115.80 o 
  -4  17   2        5.78       89.33     88.69 o 
  -3  17   2       22.97      100.59    123.45 o 
  -2  17   2       99.46      223.16    137.23 o 
  -1  17   2      425.01      446.88    160.08 o 
   0  17   2      986.54     1052.92    127.79 o 
   1  17   2      111.53      184.36    132.37 o 
   2  17   2      739.16      730.48    192.14 o 
   3  17   2        1.26        0.00     77.36 o 
   4  17   2      721.96      813.31    179.79 o 
 -14   1   3       73.19      100.63     81.15 o 
 -13   1   3       95.48       54.46     67.36 o 
 -12   1   3     1489.75     1552.47    148.80 o 
 -11   1   3     4763.45     4867.27    222.79 o 
 -10   1   3      691.31      879.97    117.23 o 
  -9   1   3      171.94       77.05     54.54 o 
  -8   1   3       18.09        0.00     43.94 o 
  -7   1   3     7403.35     6798.82    144.89 o 
  -6   1   3     4057.77     4178.91     90.00 o 
  -5   1   3     5540.01     6249.87    109.92 o 
  -4   1   3      132.78      113.12     21.03 o 
  -3   1   3      436.33      488.02     27.43 o 
  -2   1   3    10043.16    10468.32    143.83 o 
  -1   1   3     7964.36     7846.93    143.89 o 
   0   1   3     2955.60     3157.57     68.61 o 
   1   1   3    16035.77    15206.79    253.15 o 
   2   1   3    12634.87    12796.77    200.16 o 
   3   1   3     2631.40     2438.21     84.91 o 
   4   1   3      420.94      530.22     45.43 o 
   5   1   3    10952.76    10732.28    190.18 o 
   6   1   3     1378.01     1420.67     63.75 o 
   7   1   3      514.13      511.84     48.38 o 
   8   1   3      192.37      213.93     41.32 o 
   9   1   3      137.10      111.80     39.93 o 
  10   1   3      501.45      636.95     64.25 o 
  11   1   3      113.78      104.06     47.24 o 
  12   1   3       56.25        0.00     87.38 o 
  13   1   3       29.86       97.32    103.62 o 
  14   1   3     1710.48     1394.71    211.77 o 
 -14   2   3      134.88      232.57    110.27 o 
 -13   2   3      118.33       80.45     72.26 o 
 -12   2   3       15.09      106.72     65.23 o 
 -11   2   3      652.49      612.29    100.39 o 
 -10   2   3      479.45      661.76    146.86 o 
  -9   2   3        6.46        0.00     72.50 o 
  -8   2   3     5044.11     4732.58    194.38 o 
  -7   2   3      142.89      137.31     42.42 o 
  -6   2   3     5330.45     5703.22    108.97 o 
  -5   2   3     2444.13     2590.29     78.77 o 
  -4   2   3     1512.87     1537.63     57.79 o 
  -3   2   3    10118.40    10194.77    256.95 o 
  -2   2   3    21074.47    22381.55    324.14 o 
  -1   2   3     1083.75     1158.44     40.51 o 
   0   2   3     1307.96     1108.84     35.53 o 
   1   2   3      469.27      568.67     44.90 o 
   2   2   3     1158.13     1291.51     44.05 o 
   3   2   3      137.72      139.41     24.68 o 
   4   2   3     8590.38     8052.54    147.67 o 
   5   2   3     4104.43     4133.57     99.26 o 
   6   2   3    13244.16    13349.33    234.64 o 
   7   2   3      852.97      736.93     61.44 o 
   8   2   3       11.26       21.68     34.18 o 
   9   2   3       34.31        0.00     34.52 o 
  10   2   3      152.50      163.48     52.63 o 
  11   2   3      132.04      135.78     49.87 o 
  12   2   3        0.88        0.00     65.02 o 
  13   2   3     1246.17     1619.62    159.85 o 
  14   2   3      216.77      195.68    120.58 o 
 -13   3   3      325.33      353.54     90.85 o 
 -12   3   3       19.24       64.66     65.90 o 
 -11   3   3      602.63      537.40     98.30 o 
 -10   3   3      628.03      743.13    100.87 o 
  -9   3   3      318.77      241.78     61.51 o 
  -8   3   3      745.64      942.31    109.47 o 
  -7   3   3     1190.27      988.24     83.01 o 
  -6   3   3     1167.46     1068.09     79.41 o 
  -5   3   3      407.82      341.55     38.81 o 
  -4   3   3     4498.04     4577.04    105.49 o 
  -3   3   3      925.80      932.08     45.38 o 
  -2   3   3    10563.84    11397.50    221.64 o 
  -1   3   3      331.36      391.78     25.42 o 
   0   3   3      911.27      771.37     34.35 o 
   1   3   3     4873.02     4900.30    183.66 o 
   2   3   3     6506.76     6448.58    176.71 o 
   3   3   3      561.75      536.46     65.57 o 
   4   3   3    11126.63    10558.78    208.27 o 
   5   3   3      345.64      446.02     38.19 o 
   6   3   3      912.34      960.46     54.52 o 
   7   3   3     1473.58     1420.04     69.49 o 
   8   3   3      836.41      761.71     74.34 o 
   9   3   3      187.89      118.37     39.49 o 
  10   3   3      218.56      195.20     47.98 o 
  11   3   3       42.77        0.00     57.81 o 
  12   3   3      523.18      411.13     97.68 o 
  13   3   3      126.44      147.10     87.30 o 
 -13   4   3      483.52      631.81    114.08 o 
 -12   4   3       21.50       46.36     67.70 o 
 -11   4   3     2275.83     2199.67    161.65 o 
 -10   4   3     1465.55     1342.08    102.01 o 
  -9   4   3     1293.40     1346.46     95.87 o 
  -8   4   3     3723.70     3497.48    200.89 o 
  -7   4   3        9.40       25.90     32.63 o 
  -6   4   3     9882.87     9193.73    279.82 o 
  -5   4   3     1444.12     1419.63     65.31 o 
  -4   4   3       18.67       22.53     25.38 o 
  -3   4   3    20997.68    20637.47    317.15 o 
  -2   4   3     8102.10     7984.13    145.87 o 
  -1   4   3       61.41       52.53     19.71 o 
   0   4   3     1573.68     1596.09     50.96 o 
   1   4   3     3386.93     3306.12     99.76 o 
   2   4   3      998.78     1155.74     41.38 o 
   3   4   3     2106.14     2189.58     65.94 o 
   4   4   3      198.37      170.64     28.66 o 
   5   4   3      797.51      859.35     61.75 o 
   6   4   3    15073.75    14160.15    247.86 o 
   7   4   3      150.45      165.29     37.75 o 
   8   4   3       90.18       65.53     38.74 o 
   9   4   3     3782.92     3839.65    157.65 o 
  10   4   3      451.25      428.96     68.45 o 
  11   4   3     1400.87     1505.19    168.80 o 
  12   4   3       10.61       35.13     78.14 o 
  13   4   3      459.33      346.60    218.62 o 
 -13   5   3       19.12       28.55     70.76 o 
 -12   5   3     3406.34     3416.62    417.89 o 
 -11   5   3     2577.15     2640.68    184.89 o 
 -10   5   3      228.47      221.91     59.38 o 
  -9   5   3       99.12       41.28     46.16 o 
  -8   5   3       79.63      114.45     49.45 o 
  -7   5   3    10103.31     9825.27    206.17 o 
  -6   5   3     6203.84     5666.29    139.61 o 
  -5   5   3      375.14      459.05     56.28 o 
  -4   5   3     7945.43     7817.22    158.21 o 
  -3   5   3      322.26      329.65     26.38 o 
  -2   5   3     6760.50     5945.67    108.27 o 
  -1   5   3     7394.99     8182.50    131.58 o 
   0   5   3     6311.35     6167.66    105.91 o 
   1   5   3     2971.53     2371.67     62.15 o 
   2   5   3    18572.74    18162.96    320.90 o 
   3   5   3      316.72      280.57     32.77 o 
   4   5   3     3493.86     3411.00     97.93 o 
   5   5   3     1614.05     1515.91     71.16 o 
   6   5   3     6931.36     6917.18    149.35 o 
   7   5   3     5209.41     5564.33    136.35 o 
   8   5   3       16.60        6.78     32.28 o 
   9   5   3      309.26      303.23     62.81 o 
  10   5   3     2692.28     2734.92    236.54 o 
  11   5   3        1.90        0.00     66.04 o 
  12   5   3       31.57        0.00     96.05 o 
  13   5   3       22.57       16.91     83.26 o 
 -13   6   3      560.16      432.82    104.75 o 
 -12   6   3       15.42        0.00     65.39 o 
 -11   6   3      868.78      944.34    163.07 o 
 -10   6   3      370.12      306.30     69.04 o 
  -9   6   3     1440.70     1286.04    102.22 o 
  -8   6   3     1130.07     1204.52     91.89 o 
  -7   6   3     1984.62     1938.71     90.42 o 
  -6   6   3      466.91      438.15     51.41 o 
  -5   6   3     4157.16     3968.61    112.35 o 
  -4   6   3      558.55      519.19     46.94 o 
  -3   6   3      741.98      817.01     40.79 o 
  -2   6   3     4360.83     4056.82     87.03 o 
  -1   6   3      939.50      942.44     42.25 o 
   0   6   3      201.01      144.25     22.98 o 
   1   6   3     9338.32    10350.08    177.04 o 
   2   6   3     1903.16     1818.30     57.25 o 
   3   6   3      851.30      893.84     49.72 o 
   4   6   3      138.42      102.97     28.34 o 
   5   6   3     1368.29     1482.51     72.62 o 
   6   6   3      916.26      880.27     67.52 o 
   7   6   3     7127.99     6973.29    196.08 o 
   8   6   3      594.50      520.10     86.49 o 
   9   6   3       60.52      108.11     52.11 o 
  10   6   3      223.29      149.84     76.77 o 
  11   6   3      383.23      437.44    112.85 o 
  12   6   3      770.12      529.94    114.03 o 
  13   6   3       24.93        0.00     80.15 o 
 -13   7   3      107.45       96.66     81.53 o 
 -12   7   3       50.14       93.57     64.08 o 
 -11   7   3      596.73      647.61     89.78 o 
 -10   7   3       10.20       14.23     51.47 o 
  -9   7   3       14.04        0.00     47.87 o 
  -8   7   3        1.88        2.92     37.49 o 
  -7   7   3       33.94       85.82     43.72 o 
  -6   7   3     1132.97     1169.87     73.47 o 
  -5   7   3     1779.54     1817.31     82.12 o 
  -4   7   3      222.27      190.10     36.28 o 
  -3   7   3      410.51      513.86     38.04 o 
  -2   7   3     3323.19     3689.83     86.21 o 
  -1   7   3     4689.11     4776.03     99.33 o 
   0   7   3      638.44      752.02     41.34 o 
   1   7   3      451.51      502.22     37.85 o 
   2   7   3      115.73      124.72     25.83 o 
   3   7   3      664.27      594.72     46.35 o 
   4   7   3      580.14      680.53     99.03 o 
   5   7   3      597.40      568.26     51.58 o 
   6   7   3     1506.94     1393.62    123.49 o 
   7   7   3       61.44        0.00     37.70 o 
   8   7   3     4830.09     4766.67    167.08 o 
   9   7   3      563.01      902.63    125.18 o 
  10   7   3       83.79       99.01     81.17 o 
  11   7   3      432.80      390.00    183.66 o 
  12   7   3       57.71       17.87     81.10 o 
 -12   8   3        6.13       87.43     67.44 o 
 -11   8   3      192.91      201.66     70.23 o 
 -10   8   3     1407.81     1483.86    119.11 o 
  -9   8   3     1748.68     1830.81    121.36 o 
  -8   8   3       44.50      133.34     46.15 o 
  -7   8   3      426.35      378.47     54.77 o 
  -6   8   3      521.29      465.51     56.39 o 
  -5   8   3     1476.75     1457.06     78.52 o 
  -4   8   3     7585.23     7371.82    275.62 o 
  -3   8   3       43.43       38.52     28.95 o 
  -2   8   3     4370.88     3882.31    108.71 o 
  -1   8   3     2024.87     2228.70    131.42 o 
   0   8   3    14288.22    14767.31    247.84 o 
   1   8   3       32.49        0.14     23.27 o 
   2   8   3      640.96      538.98     41.47 o 
   3   8   3     1831.53     1958.07     77.86 o 
   4   8   3       23.68       20.33     30.91 o 
   5   8   3     2080.04     2040.46    139.59 o 
   6   8   3      175.72      129.14     66.70 o 
   7   8   3      677.90      734.88    110.00 o 
   8   8   3     2376.09     2496.70    129.11 o 
   9   8   3       27.16        6.59     70.68 o 
  10   8   3     1107.69     1219.46    206.08 o 
  11   8   3       93.32      106.80     85.15 o 
  12   8   3     1236.99     1463.24    231.08 o 
 -12   9   3        0.28       34.87     91.95 o 
 -11   9   3        6.26       93.68     64.00 o 
 -10   9   3     2355.32     2480.81    147.25 o 
  -9   9   3     1106.55     1032.89    116.18 o 
  -8   9   3     2057.66     2198.36    142.21 o 
  -7   9   3       16.73       30.28     40.06 o 
  -6   9   3      724.27      785.28     82.63 o 
  -5   9   3     5866.53     5810.58    153.43 o 
  -4   9   3     5693.19     5647.97    207.31 o 
  -3   9   3     1150.39     1220.14     58.82 o 
  -2   9   3     4006.26     4390.15    104.99 o 
  -1   9   3    23992.49    24203.11    344.84 o 
   0   9   3       13.56       30.35     25.96 o 
   1   9   3     5170.12     5160.53    122.86 o 
   2   9   3     2815.19     2924.31    108.50 o 
   3   9   3     1723.97     1759.93     87.77 o 
   4   9   3    11699.03    11210.15    256.76 o 
   5   9   3      386.63      427.87    119.90 o 
   6   9   3       11.24      130.35     72.97 o 
   7   9   3     2307.86     2446.73    246.65 o 
   8   9   3      386.09      269.38    147.54 o 
   9   9   3     3355.06     3876.42    221.77 o 
  10   9   3      440.74      565.90    121.61 o 
  11   9   3      691.99      693.17    132.13 o 
  12   9   3       27.73       54.60     98.82 o 
 -11  10   3      874.51      794.21    144.75 o 
 -10  10   3      111.47      174.40     99.66 o 
  -9  10   3     2602.33     2474.97    143.66 o 
  -8  10   3     2505.95     2459.11    120.08 o 
  -7  10   3      508.10      547.27     67.07 o 
  -6  10   3     2247.74     2532.26    112.02 o 
  -5  10   3     1348.48     1459.92     87.69 o 
  -4  10   3      201.50      159.12     43.44 o 
  -3  10   3     7488.47     7739.36    154.58 o 
  -2  10   3     8180.44     8853.49    168.53 o 
  -1  10   3     4610.49     4381.63    108.56 o 
   0  10   3     9783.88     9752.31    176.37 o 
   1  10   3       59.43       13.98     28.08 o 
   2  10   3      457.13      452.53     46.47 o 
   3  10   3     3437.96     3563.60    130.02 o 
   4  10   3     2719.29     3164.53    173.34 o 
   5  10   3        7.79        0.00     40.61 o 
   6  10   3     3084.57     2839.41    184.05 o 
   7  10   3      210.13      152.89    142.40 o 
   8  10   3     1622.56     1359.91    152.18 o 
   9  10   3      762.35      802.62    131.27 o 
  10  10   3       47.98        0.00     91.23 o 
  11  10   3     1060.77     1145.93    168.64 o 
 -11  11   3      276.47      302.76    236.94 o 
 -10  11   3       17.80       93.80     94.62 o 
  -9  11   3        4.19        0.00     81.96 o 
  -8  11   3       89.43       42.58     59.03 o 
  -7  11   3     1978.45     1793.41    131.98 o 
  -6  11   3       22.48        0.00     41.62 o 
  -5  11   3       17.56        0.00     39.06 o 
  -4  11   3     2246.29     2027.96     98.87 o 
  -3  11   3       16.06        0.00     34.02 o 
  -2  11   3     2752.59     2849.16     92.30 o 
  -1  11   3      494.15      454.17     47.50 o 
   0  11   3      761.28      746.87     53.95 o 
   1  11   3     2400.21     2417.03    119.43 o 
   2  11   3      444.72      553.74     64.10 o 
   3  11   3      341.37      309.43     58.59 o 
   4  11   3      663.42      615.37     98.63 o 
   5  11   3       13.27        0.00     56.83 o 
   6  11   3       73.30       65.95     81.17 o 
   7  11   3      562.65      568.09    115.06 o 
   8  11   3       26.89       91.96     92.18 o 
   9  11   3      192.18       39.80     90.52 o 
  10  11   3     1378.01     1879.24    207.15 o 
  11  11   3       58.95       65.68     96.94 o 
 -10  12   3      159.38      114.38    128.78 o 
  -9  12   3      970.43      802.71    136.13 o 
  -8  12   3      471.77      302.78    105.93 o 
  -7  12   3       45.08        0.00     44.67 o 
  -6  12   3      114.23      106.76     49.23 o 
  -5  12   3     1168.73     1146.88     94.25 o 
  -4  12   3      242.95      297.82     55.37 o 
  -3  12   3     1015.67     1011.22     94.35 o 
  -2  12   3       98.19       91.23     36.56 o 
  -1  12   3      590.02      714.59     57.93 o 
   0  12   3      242.93      230.17     41.92 o 
   1  12   3       59.03       53.71     44.54 o 
   2  12   3      271.25      318.59     62.08 o 
   3  12   3       80.40       66.12     76.18 o 
   4  12   3      359.50      387.88     91.29 o 
   5  12   3       73.37      153.32     74.79 o 
   6  12   3      219.96      311.30    132.45 o 
   7  12   3     1188.91     1260.21    195.25 o 
   8  12   3      145.72        0.00    123.73 o 
   9  12   3       81.82        0.00     87.22 o 
  10  12   3       39.74       76.72    111.41 o 
  -9  13   3       12.93        0.00     83.26 o 
  -8  13   3       83.01      132.49     96.45 o 
  -7  13   3      352.25      439.60     71.59 o 
  -6  13   3       70.57       57.30     63.31 o 
  -5  13   3      129.34       80.14     47.32 o 
  -4  13   3      333.18      300.18     57.54 o 
  -3  13   3      153.92       99.13     46.93 o 
  -2  13   3     1779.46     1992.47     89.49 o 
  -1  13   3       78.47       58.54     42.38 o 
   0  13   3       28.91       33.14     41.70 o 
   1  13   3       68.43       29.94     48.44 o 
   2  13   3      378.40      332.30    173.74 o 
   3  13   3     2771.03     2913.45    294.96 o 
   4  13   3       28.92       40.33     71.64 o 
   5  13   3       19.94        0.00     69.04 o 
   6  13   3      717.45      830.56    170.20 o 
   7  13   3      512.04      644.68    175.61 o 
   8  13   3      508.50      572.72    146.98 o 
   9  13   3       15.14        0.00    105.22 o 
  -8  14   3     1079.80     1291.72    179.08 o 
  -7  14   3       62.63      100.45     76.78 o 
  -6  14   3      858.26     1073.46    125.22 o 
  -5  14   3     1410.75     1389.41    102.52 o 
  -4  14   3      716.80      594.77     74.13 o 
  -3  14   3      584.61      522.31     68.38 o 
  -2  14   3       40.20       31.17     51.59 o 
  -1  14   3      161.21      264.51     57.71 o 
   0  14   3     2724.44     2750.33    122.10 o 
   1  14   3       28.68        0.00     59.94 o 
   2  14   3      136.27      100.00     72.87 o 
   3  14   3      803.38     1044.61    339.60 o 
   4  14   3       89.63       96.48     78.81 o 
   5  14   3      651.63      667.10    120.65 o 
   6  14   3      840.47      820.89    165.62 o 
   7  14   3      531.69      763.63    140.03 o 
   8  14   3      202.25      165.26    112.40 o 
  -7  15   3      598.89      801.45    145.82 o 
  -6  15   3     2043.21     2239.18    159.41 o 
  -5  15   3     1794.04     2008.32    146.38 o 
  -4  15   3     2392.07     2492.56    128.22 o 
  -3  15   3      233.43      320.93     74.62 o 
  -2  15   3      268.12      226.43     69.07 o 
  -1  15   3     7587.29     8090.87    211.47 o 
   0  15   3      117.82      178.56     66.07 o 
   1  15   3     2559.25     2855.13    285.04 o 
   2  15   3     1804.03     2230.67    178.51 o 
   3  15   3      242.45      398.29     99.26 o 
   4  15   3     7339.98     7382.29    419.88 o 
   5  15   3      493.02      362.01    114.41 o 
   6  15   3      114.43       14.10     94.14 o 
   7  15   3     1339.53     1277.22    179.99 o 
  -5  16   3     1114.75      840.95    185.73 o 
  -4  16   3      456.75      635.36    153.87 o 
  -3  16   3       88.68       12.71     60.31 o 
  -2  16   3     1117.91     1179.54    116.40 o 
  -1  16   3      117.50      158.37    140.65 o 
   0  16   3     1903.59     2093.87    143.62 o 
   1  16   3       42.35       32.06     72.88 o 
   2  16   3        0.92       74.03     83.40 o 
   3  16   3     1236.21     1292.51    328.25 o 
   4  16   3        5.35       71.71     90.39 o 
   5  16   3      844.05      763.92    142.68 o 
  -3  17   3       10.78        4.79    106.56 o 
  -2  17   3       15.70       73.67    126.31 o 
  -1  17   3        9.65        5.04     99.43 o 
   0  17   3       82.11        0.00     78.78 o 
   1  17   3       17.49        0.00     75.36 o 
   2  17   3       75.10        3.26     87.81 o 
   3  17   3       75.87       61.31    141.69 o 
 -14   0   4      170.72      121.46    116.44 o 
 -13   0   4       74.24       62.52     89.84 o 
 -12   0   4       37.81        0.00     86.81 o 
 -11   0   4     1537.57     1591.03    209.22 o 
 -10   0   4    14861.71    15019.83    608.16 o 
  -9   0   4      167.72      245.14     96.29 o 
  -8   0   4      807.44      970.85    148.22 o 
  -7   0   4      213.80      296.86     78.09 o 
  -6   0   4     4108.96     3837.20    108.35 o 
  -5   0   4    12553.01    12975.61    244.00 o 
  -4   0   4      568.46      664.54     41.17 o 
  -3   0   4      671.72      954.05     68.81 o 
  -2   0   4     2319.80     2418.58    148.06 o 
  -1   0   4    24443.41    23685.72    670.99 o 
   0   0   4    59650.92    59184.20   1578.85 o 
   1   0   4    34143.61    33634.86    665.32 o 
   2   0   4    11425.90    10845.54    245.90 o 
   3   0   4    15315.97    16114.06    351.95 o 
   4   0   4     1173.86     1629.49    142.36 o 
   5   0   4     8294.14     7935.91    339.04 o 
   6   0   4        8.89        0.00     34.35 o 
   7   0   4     3826.42     4008.94    159.07 o 
   8   0   4      201.68       91.09     55.44 o 
   9   0   4     2033.60     2087.14    134.03 o 
  10   0   4      314.88      300.78     73.84 o 
  11   0   4     2074.86     2160.26    152.18 o 
  12   0   4      541.43      558.23    100.62 o 
 -14   1   4      470.96      537.52    113.11 o 
 -13   1   4      227.64      334.50     93.68 o 
 -12   1   4       55.23       85.77    150.25 o 
 -11   1   4     1219.70      941.71    118.12 o 
 -10   1   4      407.48      418.38    125.56 o 
  -9   1   4     1265.30     1376.24    123.67 o 
  -8   1   4        1.38        0.00     41.40 o 
  -7   1   4      569.36      507.79     56.94 o 
  -6   1   4     3599.52     3425.04     78.77 o 
  -5   1   4     1867.10     1799.95     56.34 o 
  -4   1   4     4567.94     4225.83     82.41 o 
  -3   1   4     1274.87     1186.94     47.39 o 
  -2   1   4    10712.58     9621.69    174.05 o 
  -1   1   4     1614.45     1583.55     45.64 o 
   0   1   4    13370.47    12972.42    224.23 o 
   1   1   4     2191.50     2254.68     59.42 o 
   2   1   4     8971.65     8261.04    138.61 o 
   3   1   4      284.53      328.26     28.21 o 
   4   1   4     1658.84     1601.53     68.52 o 
   5   1   4      421.52      369.05     36.75 o 
   6   1   4     2369.56     2332.72     79.26 o 
   7   1   4      111.20       98.86     34.39 o 
   8   1   4     7200.02     7095.56    165.09 o 
   9   1   4      103.44       53.72     38.53 o 
  10   1   4      578.06      632.16     80.28 o 
  11   1   4        3.40        0.00     42.92 o 
  12   1   4       10.70        0.00     65.68 o 
  13   1   4      715.52      933.41    128.05 o 
 -13   2   4      271.64      220.11     83.62 o 
 -12   2   4       16.34       50.18    120.42 o 
 -11   2   4     1357.87     1440.41    141.69 o 
 -10   2   4      158.72      153.81     68.83 o 
  -9   2   4      178.44      179.35     64.00 o 
  -8   2   4     6684.70     6566.51    182.81 o 
  -7   2   4     3106.52     2960.79     96.01 o 
  -6   2   4     2788.40     3093.73     92.89 o 
  -5   2   4     7236.41     7132.78    138.66 o 
  -4   2   4    18072.91    18357.35    258.76 o 
  -3   2   4    13493.50    14445.80    199.61 o 
  -2   2   4    31501.08    32302.72    401.55 o 
  -1   2   4     3301.62     3565.38     74.27 o 
   0   2   4     5913.89     5734.33    115.68 o 
   1   2   4     3827.79     3291.48     74.33 o 
   2   2   4     1298.39     1168.63     41.88 o 
   3   2   4    14038.16    13790.05    249.96 o 
   4   2   4    13261.88    12308.64    206.89 o 
   5   2   4       42.63      101.62     26.64 o 
   6   2   4    26000.13    25216.67    394.95 o 
   7   2   4     7006.87     7565.88    164.73 o 
   8   2   4      684.70      757.68     61.50 o 
   9   2   4      552.72      592.14     60.71 o 
  10   2   4      561.41      651.36     76.28 o 
  11   2   4     1103.70     1135.73    144.30 o 
  12   2   4      837.08      936.60    147.30 o 
  13   2   4      185.01      253.66     96.15 o 
 -13   3   4        0.14       49.67     72.74 o 
 -12   3   4     4241.82     3929.36    217.58 o 
 -11   3   4       11.61        0.00     59.00 o 
 -10   3   4     5971.68     6163.55    354.01 o 
  -9   3   4     3142.78     3290.87    209.78 o 
  -8   3   4      798.89      737.18     99.53 o 
  -7   3   4    17074.04    16877.06    312.99 o 
  -6   3   4      823.59      913.32     58.63 o 
  -5   3   4     6912.41     6830.80    235.16 o 
  -4   3   4    10249.43    11260.91    169.01 o 
  -3   3   4     2521.66     2267.50     69.55 o 
  -2   3   4     5966.43     5711.87    176.23 o 
  -1   3   4     8250.39     8427.99    206.61 o 
   0   3   4     3231.27     2986.98     67.21 o 
   1   3   4      109.54       85.46     32.21 o 
   2   3   4     9915.15     8485.69    221.69 o 
   3   3   4     2985.86     3359.91     83.72 o 
   4   3   4    11566.81    12473.34    238.79 o 
   5   3   4    14215.83    13964.63    237.84 o 
   6   3   4     4704.79     4551.44    114.92 o 
   7   3   4    17323.14    15929.82    279.51 o 
   8   3   4     2161.46     2107.40     89.03 o 
   9   3   4     2352.41     2356.02     99.55 o 
  10   3   4     1283.83     1256.72    128.39 o 
  11   3   4     3632.61     4039.21    174.49 o 
  12   3   4      319.70      280.58     91.09 o 
  13   3   4       17.59        0.00     69.22 o 
 -13   4   4      312.44      246.56     87.03 o 
 -12   4   4      865.57      948.45    139.61 o 
 -11   4   4     4106.04     4255.44    212.74 o 
 -10   4   4        8.23        0.00     53.87 o 
  -9   4   4     1106.50     1021.11    148.56 o 
  -8   4   4     1203.82     1180.10     75.85 o 
  -7   4   4     4812.56     5005.96    205.76 o 
  -6   4   4     2464.05     2578.30     89.89 o 
  -5   4   4     1616.16     1744.21     71.58 o 
  -4   4   4     5996.94     5694.34    127.77 o 
  -3   4   4     6799.75     6360.36    131.17 o 
  -2   4   4     3224.96     2854.67     65.31 o 
  -1   4   4     1788.35     2102.68     97.61 o 
   0   4   4        0.97        0.00     25.13 o 
   1   4   4     8034.81     7813.16    209.48 o 
   2   4   4      295.06      411.69     53.01 o 
   3   4   4     4237.82     4616.00    225.31 o 
   4   4   4     6184.86     6318.03    257.42 o 
   5   4   4     1241.54     1271.97     56.41 o 
   6   4   4     5433.09     5422.52    127.30 o 
   7   4   4      804.36      768.52     56.25 o 
   8   4   4      851.70      954.08     83.86 o 
   9   4   4      159.89      203.46     55.51 o 
  10   4   4     2314.85     2160.69    124.98 o 
  11   4   4      951.78     1089.58    133.66 o 
  12   4   4      159.45      162.96     86.96 o 
  13   4   4      137.34      106.27     84.54 o 
 -13   5   4      127.31      152.00     89.72 o 
 -12   5   4      266.82      297.94     88.65 o 
 -11   5   4      483.96      507.05    102.78 o 
 -10   5   4      705.48      937.33    131.91 o 
  -9   5   4      193.40      269.80     60.96 o 
  -8   5   4     1634.18     1517.75     85.46 o 
  -7   5   4      373.55      341.91     49.10 o 
  -6   5   4       52.42       22.99     31.54 o 
  -5   5   4     1403.45     1416.05     69.76 o 
  -4   5   4     2665.08     3143.55     92.91 o 
  -3   5   4      310.33      385.27     43.85 o 
  -2   5   4     3235.93     3687.28     79.92 o 
  -1   5   4    19477.68    20408.49    255.15 o 
   0   5   4      188.33      220.17     26.48 o 
   1   5   4     1041.41     1210.82     44.77 o 
   2   5   4    13931.84    15361.77    369.26 o 
   3   5   4      821.99      767.48    149.73 o 
   4   5   4      329.29      433.01     57.43 o 
   5   5   4       31.41        0.00     25.15 o 
   6   5   4      139.17      164.11     33.80 o 
   7   5   4       11.67        0.27     37.47 o 
   8   5   4      315.80      263.08     56.97 o 
   9   5   4       12.62        0.00     47.21 o 
  10   5   4        2.77       35.22     53.35 o 
  11   5   4      464.73      488.48    105.41 o 
  12   5   4      444.36      378.21    106.81 o 
  13   5   4       88.63      108.51     97.30 o 
 -13   6   4      122.48      130.10     86.14 o 
 -12   6   4       11.47        0.00     68.93 o 
 -11   6   4       88.10       86.55     58.93 o 
 -10   6   4     4262.56     4114.05    186.80 o 
  -9   6   4      293.82      270.26     84.41 o 
  -8   6   4       71.49       79.32     50.71 o 
  -7   6   4       40.59       45.27     35.35 o 
  -6   6   4     3639.05     3715.14    115.52 o 
  -5   6   4     3975.14     4058.29    172.94 o 
  -4   6   4     3082.35     3033.52     93.96 o 
  -3   6   4     3337.32     3304.89     79.42 o 
  -2   6   4     2085.63     2455.91     67.32 o 
  -1   6   4     3165.22     2816.47     92.25 o 
   0   6   4     1106.86     1117.25     49.19 o 
   1   6   4       53.77       17.34     20.15 o 
   2   6   4     1769.80     1504.18     55.24 o 
   3   6   4     4159.14     4393.74    219.47 o 
   4   6   4     2764.16     2436.58     79.63 o 
   5   6   4       71.91       69.44     49.82 o 
   6   6   4     1095.68     1105.05    109.45 o 
   7   6   4      967.67     1012.77     86.37 o 
   8   6   4      134.93       78.41     51.42 o 
   9   6   4        2.15        0.00     47.28 o 
  10   6   4       93.03       15.35     70.78 o 
  11   6   4      534.57      575.33    112.94 o 
  12   6   4        0.50        0.00     93.06 o 
  13   6   4       86.94       30.72     89.94 o 
 -12   7   4       19.21       45.32     79.08 o 
 -11   7   4      231.08      153.40     67.01 o 
 -10   7   4      315.17      364.57     75.70 o 
  -9   7   4     2493.40     2435.48    140.76 o 
  -8   7   4       93.14       46.99     48.14 o 
  -7   7   4      212.07      217.94     46.90 o 
  -6   7   4     2498.49     2365.60     97.12 o 
  -5   7   4      216.56      215.27     39.52 o 
  -4   7   4     8376.01     8463.22    191.13 o 
  -3   7   4     2135.82     2192.33     70.36 o 
  -2   7   4      379.01      302.45     29.60 o 
  -1   7   4     5799.58     5599.14    111.55 o 
   0   7   4        5.08        0.00     31.51 o 
   1   7   4     5253.98     5582.40    118.29 o 
   2   7   4        1.15       10.86     32.88 o 
   3   7   4     2899.58     2831.05     91.09 o 
   4   7   4     4987.18     4271.97    178.67 o 
   5   7   4     1936.53     1911.08    129.25 o 
   6   7   4       22.17        0.00     50.86 o 
   7   7   4     1077.23     1097.64     89.53 o 
   8   7   4     4526.19     4707.25    168.75 o 
   9   7   4        8.18        0.00     45.91 o 
  10   7   4      631.73      773.20    127.56 o 
  11   7   4      153.10      217.61    129.54 o 
  12   7   4      214.82      197.92     99.41 o 
 -12   8   4      387.14      429.01    106.30 o 
 -11   8   4      932.46     1020.17    117.55 o 
 -10   8   4        8.77       54.65     56.70 o 
  -9   8   4     1095.05     1162.54    103.55 o 
  -8   8   4       71.79      128.35     45.60 o 
  -7   8   4      440.51      356.76     54.01 o 
  -6   8   4       58.11       47.90     36.57 o 
  -5   8   4     5372.76     5333.92    142.12 o 
  -4   8   4      801.35      879.21     64.72 o 
  -3   8   4     8406.07     8746.10    158.56 o 
  -2   8   4     9279.95     8793.30    157.79 o 
  -1   8   4     1093.42     1190.32     54.85 o 
   0   8   4     8914.90     9497.60    163.79 o 
   1   8   4     3623.22     3558.20    103.80 o 
   2   8   4       33.97       14.24     31.59 o 
   3   8   4     9373.94     8997.70    215.79 o 
   4   8   4     4669.56     4882.58    199.90 o 
   5   8   4      886.06      912.62    105.74 o 
   6   8   4     1608.62     1349.10    127.50 o 
   7   8   4      382.83      388.36     90.89 o 
   8   8   4       20.68       75.54     49.29 o 
   9   8   4     1446.45     1634.27    223.08 o 
  10   8   4       67.48       85.42     85.77 o 
  11   8   4       44.29       26.21     87.16 o 
  12   8   4     1164.01     1121.83    202.53 o 
 -12   9   4      719.50      589.42    132.23 o 
 -11   9   4      286.74      267.53     79.25 o 
 -10   9   4      495.75      441.55    124.54 o 
  -9   9   4       41.73        0.00     51.52 o 
  -8   9   4      357.63      412.47     61.42 o 
  -7   9   4     1401.34     1547.12     93.87 o 
  -6   9   4        4.39        0.00     39.57 o 
  -5   9   4       28.99       41.72     38.32 o 
  -4   9   4     1597.91     1452.20     91.84 o 
  -3   9   4     6966.03     7024.72    144.10 o 
  -2   9   4      438.41      386.77     59.07 o 
  -1   9   4     3298.46     3397.54    105.17 o 
   0   9   4       76.79       38.19     27.94 o 
   1   9   4      164.54      191.52     40.02 o 
   2   9   4     5142.16     5066.15    153.31 o 
   3   9   4      280.56      285.90     51.14 o 
   4   9   4      386.77      400.80     57.54 o 
   5   9   4     1852.64     1721.90    139.01 o 
   6   9   4      426.21      299.53     83.79 o 
   7   9   4     4167.00     4667.36    225.97 o 
   8   9   4       51.65        0.59     74.76 o 
   9   9   4     1382.29     1589.94    163.26 o 
  10   9   4       51.71       68.24     83.09 o 
  11   9   4     1372.22     1314.32    167.63 o 
 -11  10   4      683.83      751.92    136.02 o 
 -10  10   4      584.64      519.35     97.26 o 
  -9  10   4      935.04     1014.87    106.07 o 
  -8  10   4       14.60        0.00     41.80 o 
  -7  10   4     1498.15     1483.00     96.63 o 
  -6  10   4      327.13      220.66     51.95 o 
  -5  10   4      265.51      415.25     62.01 o 
  -4  10   4     2564.84     2651.39    105.38 o 
  -3  10   4      681.32      653.89     60.74 o 
  -2  10   4     1485.77     1383.70     66.13 o 
  -1  10   4      896.11     1027.62     59.31 o 
   0  10   4     2656.69     2789.86     85.69 o 
   1  10   4       25.47       54.85     39.87 o 
   2  10   4      448.09      509.86     64.01 o 
   3  10   4       82.63       62.71     42.31 o 
   4  10   4     2318.05     2369.32    182.00 o 
   5  10   4      461.11      532.30    100.18 o 
   6  10   4      655.11      528.99    118.47 o 
   7  10   4      179.83      223.54     85.89 o 
   8  10   4        1.62       69.99     80.68 o 
   9  10   4      303.83      425.96    105.44 o 
  10  10   4     1349.86     1208.10    159.03 o 
  11  10   4      410.69      426.40    121.42 o 
 -10  11   4      190.52       29.20    110.43 o 
  -9  11   4     1206.90     1038.87    145.65 o 
  -8  11   4     1459.64     1306.03     98.92 o 
  -7  11   4      355.68      335.97     63.19 o 
  -6  11   4     1245.67     1122.47    129.40 o 
  -5  11   4       55.07       37.38     41.49 o 
  -4  11   4     2672.49     2837.20    122.17 o 
  -3  11   4     2065.35     1979.68    111.16 o 
  -2  11   4      285.12      260.73     50.40 o 
  -1  11   4     2063.99     2125.61     83.25 o 
   0  11   4     1661.18     1698.75     88.52 o 
   1  11   4     3767.72     3825.95    146.02 o 
   2  11   4      197.45       91.30     45.88 o 
   3  11   4     1651.65     1558.92     99.79 o 
   4  11   4     1254.47     1314.38     96.53 o 
   5  11   4     1416.90     1552.09    229.21 o 
   6  11   4      212.11      151.68    146.46 o 
   7  11   4        9.28       31.43    107.08 o 
   8  11   4     1107.98     1324.91    156.37 o 
   9  11   4      192.50      239.81     97.80 o 
  10  11   4       51.85      159.07    167.97 o 
 -10  12   4      136.60       73.35    111.82 o 
  -9  12   4       63.70       85.51     90.78 o 
  -8  12   4        2.11        0.00     49.81 o 
  -7  12   4      585.89      537.87     73.89 o 
  -6  12   4        0.37       40.64     46.34 o 
  -5  12   4      543.89      643.41     70.38 o 
  -4  12   4       26.76       69.20     43.92 o 
  -3  12   4       29.38       42.53     40.87 o 
  -2  12   4     1454.53     1464.89     86.86 o 
  -1  12   4     1056.66      932.65     72.98 o 
   0  12   4       37.85      117.75     43.52 o 
   1  12   4      287.91      394.02     67.40 o 
   2  12   4       67.18       48.30     46.18 o 
   3  12   4      193.09      177.03     59.44 o 
   4  12   4      641.36      763.59    114.09 o 
   5  12   4      589.89      415.23    101.30 o 
   6  12   4      100.19      109.85     89.68 o 
   7  12   4        1.25        0.00     86.45 o 
   8  12   4      200.80       51.32    140.33 o 
   9  12   4      169.64      280.82    109.02 o 
  10  12   4       11.70        0.00    124.80 o 
  -9  13   4      567.96      457.52    123.47 o 
  -8  13   4     1039.78      987.98    150.70 o 
  -7  13   4      157.67      141.18     58.11 o 
  -6  13   4      324.82      281.69     63.58 o 
  -5  13   4      380.55      251.71     58.61 o 
  -4  13   4     2259.83     2208.07    112.84 o 
  -3  13   4       44.25        0.00     39.80 o 
  -2  13   4       21.24       16.39     47.70 o 
  -1  13   4     2023.81     2383.10    113.05 o 
   0  13   4     1906.81     1900.83    121.63 o 
   1  13   4       43.00       32.08     50.84 o 
   2  13   4       58.56       37.84     50.63 o 
   3  13   4       98.65       72.48     74.45 o 
   4  13   4     1373.58     1704.50    158.98 o 
   5  13   4      603.96      711.09    122.59 o 
   6  13   4       30.36       20.68     83.55 o 
   7  13   4        5.43       51.25     85.22 o 
   8  13   4     1929.79     2008.24    301.29 o 
   9  13   4       82.83       22.36    109.79 o 
  -8  14   4        3.87       91.15     78.98 o 
  -7  14   4      520.39      521.33     96.89 o 
  -6  14   4      157.83      171.69     75.67 o 
  -5  14   4     1348.49     1346.70    102.89 o 
  -4  14   4      891.25     1006.03    111.00 o 
  -3  14   4       53.05        0.00     48.99 o 
  -2  14   4      234.89      181.45    102.52 o 
  -1  14   4     1388.99     1445.16     97.17 o 
   0  14   4     2983.69     3253.85    276.52 o 
   1  14   4       18.83       77.98     56.00 o 
   2  14   4        4.46        0.00     64.00 o 
   3  14   4       45.54      115.61     78.52 o 
   4  14   4      768.85      853.16    146.98 o 
   5  14   4     1357.78     1456.63    273.97 o 
   6  14   4       37.27      107.42     91.55 o 
   7  14   4      175.00      223.31    106.61 o 
   8  14   4        0.73        0.00    121.30 o 
  -7  15   4      267.10      191.97     89.13 o 
  -6  15   4       71.17       73.13     76.26 o 
  -5  15   4       22.49       28.43     62.60 o 
  -4  15   4       90.39       77.97     64.81 o 
  -3  15   4      134.01      127.90     63.93 o 
  -2  15   4      564.23      639.51     89.50 o 
  -1  15   4      405.96      452.05     78.87 o 
   0  15   4        5.29        3.23     56.52 o 
   1  15   4        6.55      157.46    131.33 o 
   2  15   4      176.21       94.11     83.77 o 
   3  15   4       88.53      214.13     92.75 o 
   4  15   4       18.54       29.19     80.74 o 
   5  15   4      323.23      259.35    141.92 o 
   6  15   4      133.33      233.43    105.53 o 
   7  15   4        3.19       83.29     96.58 o 
  -5  16   4     1108.72     1057.28    148.59 o 
  -4  16   4       20.97       73.03     65.75 o 
  -3  16   4      302.72      174.60     70.26 o 
  -2  16   4      110.72      159.68     68.88 o 
  -1  16   4       38.07       44.10     85.24 o 
   0  16   4      925.36      943.09    183.78 o 
   1  16   4      244.92      319.60     98.60 o 
   2  16   4        0.04       22.54     81.27 o 
   3  16   4      639.57      530.98    119.43 o 
   4  16   4     1163.38     1335.60    194.05 o 
   5  16   4      721.74      596.86    133.32 o 
  -3  17   4       42.04       34.77    123.57 o 
  -2  17   4      109.28      167.95     93.32 o 
  -1  17   4     1189.98     1308.54    215.12 o 
   0  17   4      247.31      247.85    137.54 o 
   1  17   4      287.78      329.20    174.02 o 
   2  17   4       27.60       42.98     87.44 o 
   3  17   4     1163.61     1268.67    163.15 o 
 -13   1   5        1.19        0.00    154.51 o 
 -12   1   5      500.94      506.16    104.47 o 
 -11   1   5      320.15      461.90     93.09 o 
 -10   1   5     5515.49     5889.06    418.52 o 
  -9   1   5      179.25      267.96     92.94 o 
  -8   1   5      124.02      111.12     57.07 o 
  -7   1   5     6817.44     7227.02    156.55 o 
  -6   1   5     2248.77     2225.10     56.43 o 
  -5   1   5     5459.67     5106.62     99.77 o 
  -4   1   5     2060.27     2224.88     67.37 o 
  -3   1   5     8637.68     8427.90    226.88 o 
  -2   1   5      376.01      341.52     29.43 o 
  -1   1   5      832.39      929.71     48.91 o 
   0   1   5      692.00      775.29     39.73 o 
   1   1   5     9682.90     9516.32    178.30 o 
   2   1   5    20485.36    19806.99    297.53 o 
   3   1   5       12.11       17.52     17.63 o 
   4   1   5    17096.63    16247.99    261.07 o 
   5   1   5     2180.07     2191.70     72.93 o 
   6   1   5     6480.90     5949.19    162.97 o 
   7   1   5    15327.12    15558.33    352.84 o 
   8   1   5        5.11        0.00     36.67 o 
   9   1   5      384.94      437.41     56.99 o 
  10   1   5      129.75       55.69     44.36 o 
  11   1   5     1673.31     1664.32    117.58 o 
  12   1   5      390.39      438.00     79.98 o 
  13   1   5      222.04      345.01    160.08 o 
 -13   2   5      444.46      518.63    108.88 o 
 -12   2   5       18.75      200.99     78.07 o 
 -11   2   5     2243.50     2361.62    174.45 o 
 -10   2   5      916.07      808.66    147.82 o 
  -9   2   5      763.08      629.74    134.04 o 
  -8   2   5     1544.31     1600.08     78.78 o 
  -7   2   5     1861.41     1908.18     80.41 o 
  -6   2   5     9948.28     9744.98    188.20 o 
  -5   2   5     1115.11     1135.26     64.96 o 
  -4   2   5       85.47       48.73     32.45 o 
  -3   2   5      292.86      289.23     24.58 o 
  -2   2   5     5493.00     6270.85    100.35 o 
  -1   2   5    11551.13    10736.12    197.44 o 
   0   2   5     8378.02     8364.78    161.44 o 
   1   2   5        4.23       13.69     16.70 o 
   2   2   5     2330.20     2110.22     60.06 o 
   3   2   5     8372.36     7933.81    160.79 o 
   4   2   5      470.61      472.87     36.52 o 
   5   2   5     1530.15     1426.77     81.40 o 
   6   2   5     5175.71     5192.17    124.91 o 
   7   2   5      903.24      917.51     61.66 o 
   8   2   5     2263.01     2407.22     94.43 o 
   9   2   5     1272.72     1248.77     83.42 o 
  10   2   5      917.79      722.98     86.39 o 
  11   2   5      352.67      148.82     84.47 o 
  12   2   5      273.39      342.66     79.15 o 
  13   2   5      140.45       18.96     82.12 o 
 -13   3   5       44.90       30.46     75.54 o 
 -12   3   5        2.82        0.00     61.74 o 
 -11   3   5       77.92       46.59     64.14 o 
 -10   3   5       21.44        0.00     72.48 o 
  -9   3   5       40.43        0.00     60.61 o 
  -8   3   5        7.49       52.43     41.73 o 
  -7   3   5      597.79      611.89     73.89 o 
  -6   3   5      335.48      271.99     39.90 o 
  -5   3   5      546.38      640.60     37.90 o 
  -4   3   5     6905.00     7431.63    125.50 o 
  -3   3   5    11355.76    12793.77    185.14 o 
  -2   3   5        1.62       35.68     18.96 o 
  -1   3   5     5597.59     5837.48    111.46 o 
   0   3   5      289.52      216.52     26.27 o 
   1   3   5      338.56      442.43     26.25 o 
   2   3   5     2972.85     3141.09    118.34 o 
   3   3   5     2029.73     2149.09     62.66 o 
   4   3   5       10.41        1.34     23.10 o 
   5   3   5       71.15       42.99     24.65 o 
   6   3   5        2.24       32.72     26.59 o 
   7   3   5      765.59      659.57     54.00 o 
   8   3   5      163.70       27.45     43.80 o 
   9   3   5       52.17       16.45     45.96 o 
  10   3   5       59.10       85.33     57.18 o 
  11   3   5      569.22      611.02     86.61 o 
  12   3   5      317.92      363.25    103.94 o 
  13   3   5      324.16      289.90    105.97 o 
 -13   4   5       68.69        0.00     70.77 o 
 -12   4   5      192.98      171.13     88.28 o 
 -11   4   5     1719.89     1949.55    185.77 o 
 -10   4   5       11.23       34.71     61.18 o 
  -9   4   5      113.65       82.50     42.74 o 
  -8   4   5       18.74       39.34     40.65 o 
  -7   4   5     2015.36     2135.01    122.50 o 
  -6   4   5      348.59      320.08     43.72 o 
  -5   4   5     1102.57      970.22     59.95 o 
  -4   4   5     1333.84     1468.54     65.31 o 
  -3   4   5    33483.23    34968.66    511.07 o 
  -2   4   5    28284.41    29131.29    382.07 o 
  -1   4   5       18.67       35.26     21.39 o 
   0   4   5     1471.44     1388.39     76.42 o 
   1   4   5     5321.47     4990.44    157.81 o 
   2   4   5     2962.98     2780.28    117.30 o 
   3   4   5     4012.99     3391.39    134.11 o 
   4   4   5     5519.73     5432.78    124.69 o 
   5   4   5     4242.05     3982.69     98.87 o 
   6   4   5     1205.90     1200.35     61.32 o 
   7   4   5     1534.50     1551.84     96.45 o 
   8   4   5      276.44      353.39     60.02 o 
   9   4   5       16.21       39.00     47.19 o 
  10   4   5     2972.97     2927.60    221.02 o 
  11   4   5      394.33      360.26     78.43 o 
  12   4   5     2856.77     2786.39    254.02 o 
  13   4   5      354.37      517.20    118.33 o 
 -13   5   5      216.27      283.98     92.01 o 
 -12   5   5      150.16      244.40    153.91 o 
 -11   5   5      686.18      706.77    115.96 o 
 -10   5   5     1718.19     1610.05    123.45 o 
  -9   5   5      433.45      628.04     65.71 o 
  -8   5   5     4694.93     4634.49    187.94 o 
  -7   5   5       30.97        0.00     33.38 o 
  -6   5   5      145.92      158.91     44.27 o 
  -5   5   5     3156.49     3239.76    127.47 o 
  -4   5   5      806.69      920.17     56.93 o 
  -3   5   5     9279.34     9164.29    168.26 o 
  -2   5   5     1786.37     1987.56     59.36 o 
  -1   5   5     2076.78     2136.07     60.13 o 
   0   5   5      414.43      508.35     35.49 o 
   1   5   5    11490.07    11182.56    185.53 o 
   2   5   5     5781.91     5553.52    182.44 o 
   3   5   5     3416.91     3458.85    143.45 o 
   4   5   5      334.20      386.97     65.25 o 
   5   5   5     1280.92     1307.52    104.50 o 
   6   5   5     5359.34     4933.16    156.65 o 
   7   5   5     8506.19     8448.96    226.02 o 
   8   5   5      448.89      318.19    102.15 o 
   9   5   5      849.75      807.05     87.49 o 
  10   5   5       28.33        0.00     50.18 o 
  11   5   5     4014.04     3960.16    218.66 o 
  12   5   5      427.05      282.10    185.93 o 
  13   5   5      102.35        2.80     98.88 o 
 -12   6   5     2398.72     2293.11    186.69 o 
 -11   6   5       36.28      133.77     72.36 o 
 -10   6   5      177.11      214.52     64.73 o 
  -9   6   5     1197.43     1165.64     95.64 o 
  -8   6   5     2158.96     2057.05    119.86 o 
  -7   6   5     3991.18     3762.31    120.94 o 
  -6   6   5      386.91      358.44     47.78 o 
  -5   6   5      984.12     1033.43     66.95 o 
  -4   6   5     8756.56     8628.14    179.15 o 
  -3   6   5      979.71      960.49     45.86 o 
  -2   6   5     1655.44     1608.82     57.70 o 
  -1   6   5      122.26      126.47     27.58 o 
   0   6   5     9050.02     8947.83    163.67 o 
   1   6   5       69.60       38.29     22.79 o 
   2   6   5    12539.77    13108.93    339.55 o 
   3   6   5       99.36       89.23     43.68 o 
   4   6   5     3434.78     3364.51    154.91 o 
   5   6   5     2290.38     2222.91    184.37 o 
   6   6   5        6.34        0.00     94.18 o 
   7   6   5      228.06      101.00     66.34 o 
   8   6   5      896.07     1033.50     96.40 o 
   9   6   5     1456.83     1448.61    108.92 o 
  10   6   5     2045.20     2059.54    131.96 o 
  11   6   5        5.45        0.00     72.45 o 
  12   6   5       44.33        0.00     73.65 o 
 -12   7   5      133.20      112.53     84.50 o 
 -11   7   5     1671.47     1806.59    165.58 o 
 -10   7   5     2005.64     2030.22    131.01 o 
  -9   7   5       94.94       98.82     75.77 o 
  -8   7   5     1443.05     1453.73     90.90 o 
  -7   7   5       15.29       47.54     36.89 o 
  -6   7   5       13.66       26.59     35.92 o 
  -5   7   5     4069.78     3754.85    118.00 o 
  -4   7   5     5729.02     5282.37    135.28 o 
  -3   7   5        1.26       26.35     25.16 o 
  -2   7   5     2542.10     2174.78     63.20 o 
  -1   7   5     3492.72     3572.18     87.67 o 
   0   7   5        1.73        9.31     24.06 o 
   1   7   5       21.66       13.19     22.35 o 
   2   7   5     6507.33     6535.16    158.83 o 
   3   7   5      369.75      443.16     76.30 o 
   4   7   5     4443.34     4396.19    190.63 o 
   5   7   5     1767.72     1593.85    124.37 o 
   6   7   5      147.48       97.66     58.31 o 
   7   7   5     1986.36     2146.86    118.09 o 
   8   7   5       48.54       63.84     75.11 o 
   9   7   5      112.20      131.05     58.52 o 
  10   7   5      201.83      345.06    133.84 o 
  11   7   5      147.80      161.68     94.73 o 
  12   7   5       27.96      176.88     98.44 o 
 -12   8   5        7.22        2.81    149.89 o 
 -11   8   5     1007.85      934.23    104.13 o 
 -10   8   5     1517.68     1438.56    117.75 o 
  -9   8   5      220.26      306.34     58.39 o 
  -8   8   5       57.82      102.95     45.40 o 
  -7   8   5      264.88      228.96     51.43 o 
  -6   8   5     4370.97     4094.08    130.18 o 
  -5   8   5     2320.10     2228.84    108.43 o 
  -4   8   5       48.85       39.11     36.52 o 
  -3   8   5      282.37      269.28     41.97 o 
  -2   8   5     1259.28     1359.30     60.66 o 
  -1   8   5     8336.03     8662.08    172.30 o 
   0   8   5      137.88      133.14     32.18 o 
   1   8   5      343.79      321.04     36.04 o 
   2   8   5     1001.40     1122.38     84.54 o 
   3   8   5     2561.50     2223.64    170.64 o 
   4   8   5     8259.45     8357.40    276.74 o 
   5   8   5      215.09      153.58     62.76 o 
   6   8   5      459.79      402.19     87.80 o 
   7   8   5      163.02      209.40     73.81 o 
   8   8   5     1612.24     1546.90    115.64 o 
   9   8   5     2398.92     2148.52    133.56 o 
  10   8   5        0.10       60.85     76.04 o 
  11   8   5      150.90       54.10     86.31 o 
  12   8   5       54.98       17.13     84.15 o 
 -11   9   5        0.62       13.28     75.76 o 
 -10   9   5       15.84        0.00     52.66 o 
  -9   9   5     2567.19     2839.44    207.18 o 
  -8   9   5      298.11      305.33     57.90 o 
  -7   9   5        2.16        5.68     39.67 o 
  -6   9   5     2202.11     1783.47     95.69 o 
  -5   9   5     2859.21     2920.20    167.34 o 
  -4   9   5     4018.14     4060.23    127.98 o 
  -3   9   5     1099.54      937.40     79.64 o 
  -2   9   5     1432.00     1511.35     66.39 o 
  -1   9   5     3979.94     4058.54    101.78 o 
   0   9   5    11035.26    10858.93    205.53 o 
   1   9   5     1718.56     1829.79     96.27 o 
   2   9   5      187.95      130.09     43.70 o 
   3   9   5     3232.76     2765.29    189.37 o 
   4   9   5       10.38       18.77     37.24 o 
   5   9   5     3703.63     3469.97    180.11 o 
   6   9   5       80.84       45.95    145.43 o 
   7   9   5     1328.10     1336.96    217.70 o 
   8   9   5     6304.64     6628.90    265.36 o 
   9   9   5      716.08      638.12    119.38 o 
  10   9   5      807.38      818.39    131.62 o 
  11   9   5      400.71      364.13    110.51 o 
 -11  10   5       73.08      177.69     71.20 o 
 -10  10   5        4.24        9.26     58.62 o 
  -9  10   5       22.77        0.00     45.13 o 
  -8  10   5     1450.16     1333.19     97.22 o 
  -7  10   5      591.61      509.37     66.67 o 
  -6  10   5        3.06        5.08     39.49 o 
  -5  10   5     1700.71     1719.47    137.72 o 
  -4  10   5     3029.56     2915.31    114.50 o 
  -3  10   5       37.20       57.37     48.89 o 
  -2  10   5      841.40      774.12     54.45 o 
  -1  10   5      867.55      986.70     58.93 o 
   0  10   5     1888.66     2006.38    113.68 o 
   1  10   5     4016.32     4216.11    145.84 o 
   2  10   5        5.02       33.24     38.82 o 
   3  10   5      183.61      218.40     54.86 o 
   4  10   5     4346.96     4111.31    150.23 o 
   5  10   5       82.56      196.16     52.27 o 
   6  10   5      827.35      639.07    227.38 o 
   7  10   5     2797.84     2813.07    191.03 o 
   8  10   5      113.69       14.76     70.94 o 
   9  10   5      612.25      598.70    120.24 o 
  10  10   5      524.22      736.77    211.21 o 
  11  10   5      166.02      117.48     94.14 o 
 -10  11   5        8.09      126.36     68.72 o 
  -9  11   5       17.69       65.45     55.12 o 
  -8  11   5     1322.80     1413.47    173.52 o 
  -7  11   5        0.43        0.00     45.05 o 
  -6  11   5     1063.90     1090.08     97.10 o 
  -5  11   5      698.00      663.14     69.16 o 
  -4  11   5      244.28      197.68     49.57 o 
  -3  11   5     1376.46     1527.67     88.18 o 
  -2  11   5      382.39      472.55     57.35 o 
  -1  11   5       93.63       39.68     39.18 o 
   0  11   5      176.84      235.24    114.85 o 
   1  11   5      653.88      716.25    128.69 o 
   2  11   5     1184.84     1156.97     91.50 o 
   3  11   5      144.04      149.59     50.66 o 
   4  11   5      611.59      562.73     71.85 o 
   5  11   5      715.68      728.70     82.76 o 
   6  11   5     3105.00     3266.08    205.49 o 
   7  11   5        6.14        0.00     65.03 o 
   8  11   5      130.42      107.89    106.72 o 
   9  11   5     1045.23     1035.85    179.36 o 
  10  11   5      172.75       91.19     94.02 o 
  -9  12   5     2154.57     2236.03    131.90 o 
  -8  12   5     1376.70     1654.85    150.03 o 
  -7  12   5     2035.96     2102.07    120.10 o 
  -6  12   5      297.58      384.45     63.89 o 
  -5  12   5     1699.42     1842.39    131.46 o 
  -4  12   5     3260.91     3020.85    124.02 o 
  -3  12   5     4247.50     4351.77    140.72 o 
  -2  12   5      534.76      692.95     93.02 o 
  -1  12   5     2124.27     1922.25    118.29 o 
   0  12   5     1797.87     2017.54    115.00 o 
   1  12   5      856.76      768.98     82.47 o 
   2  12   5     3911.62     3689.69    193.51 o 
   3  12   5       80.94      165.69     74.44 o 
   4  12   5      802.07      826.23     97.24 o 
   5  12   5     2413.22     2622.79    216.03 o 
   6  12   5        0.64       32.78     77.26 o 
   7  12   5      598.28      593.16    119.81 o 
   8  12   5       66.93        0.00     68.40 o 
   9  12   5     1036.53      911.94    151.65 o 
  -9  13   5       31.38        4.87     74.44 o 
  -8  13   5     2218.64     2302.81    135.70 o 
  -7  13   5       15.94        0.00     49.77 o 
  -6  13   5      410.98      398.99     68.44 o 
  -5  13   5      161.11      180.29     55.86 o 
  -4  13   5     2238.60     2341.12    117.45 o 
  -3  13   5      730.61      996.76     97.86 o 
  -2  13   5      345.54      401.35    118.95 o 
  -1  13   5      103.67      102.22     52.78 o 
   0  13   5     1009.48      864.29    176.18 o 
   1  13   5     1332.08     1406.77    106.63 o 
   2  13   5      207.98      140.93     57.63 o 
   3  13   5       69.53       34.45     65.69 o 
   4  13   5      440.94      679.47    117.50 o 
   5  13   5      495.22      507.88    112.10 o 
   6  13   5     1879.39     1748.55    178.94 o 
   7  13   5      118.19       17.16     93.40 o 
   8  13   5       94.12      160.25     94.38 o 
  -8  14   5      171.53      126.61     71.30 o 
  -7  14   5      310.10      217.54     83.50 o 
  -6  14   5        0.98       32.13     53.77 o 
  -5  14   5      320.19      359.02     78.13 o 
  -4  14   5      185.37      333.09     72.83 o 
  -3  14   5      375.65      289.27     70.49 o 
  -2  14   5      262.13      322.19     69.21 o 
  -1  14   5     2776.35     2355.37    162.52 o 
   0  14   5       33.63       25.06     52.35 o 
   1  14   5      708.11      772.51     92.07 o 
   2  14   5     1114.15     1311.33    111.48 o 
   3  14   5       62.94       51.45     78.47 o 
   4  14   5     3647.43     3686.39    225.90 o 
   5  14   5      118.29      112.54     87.29 o 
   6  14   5       96.04       92.44     94.45 o 
   7  14   5      812.61      859.02    147.37 o 
  -6  15   5      362.19      271.72     80.34 o 
  -5  15   5      328.89      390.22     84.96 o 
  -4  15   5     2496.89     2413.41    152.33 o 
  -3  15   5        7.19       28.22     57.68 o 
  -2  15   5      517.19      434.88     81.40 o 
  -1  15   5      768.62      766.00    116.92 o 
   0  15   5     4965.75     5435.90    527.52 o 
   1  15   5      237.42      189.84     68.29 o 
   2  15   5       31.75        0.00     68.72 o 
   3  15   5     2925.28     2857.57    328.69 o 
   4  15   5       92.18      119.04     88.06 o 
   5  15   5     3244.22     3202.19    250.28 o 
   6  15   5        0.54        0.00     92.63 o 
  -5  16   5      388.95      344.17    118.67 o 
  -4  16   5      328.13      285.76     80.56 o 
  -3  16   5      161.19       91.23     74.82 o 
  -2  16   5        8.79       38.07     58.06 o 
  -1  16   5     2100.97     2086.71    169.46 o 
   0  16   5       69.62        0.00    104.49 o 
   1  16   5     1041.53      939.05    133.45 o 
   2  16   5      947.06      837.19    132.29 o 
   3  16   5      354.59      301.06    105.44 o 
   4  16   5     3665.22     4050.22    582.23 o 
   5  16   5      200.50      245.71    109.96 o 
  -2  17   5      123.12      170.49     90.67 o 
  -1  17   5      346.15      446.24    155.30 o 
   0  17   5        8.00        0.00     99.00 o 
   1  17   5      546.90      623.29    184.77 o 
   2  17   5        1.86       66.56     92.09 o 
 -13   0   6      872.17     1440.51    226.58 o 
 -12   0   6        3.12        0.00     77.25 o 
 -11   0   6     6498.64     7292.05    411.44 o 
 -10   0   6      945.75      900.13    170.68 o 
  -9   0   6     9492.76     9637.94    450.06 o 
  -8   0   6     2855.23     3221.29    157.93 o 
  -7   0   6        4.39        0.00     39.32 o 
  -6   0   6     8336.78     8209.47    233.41 o 
  -5   0   6     6025.83     6360.02    191.29 o 
  -4   0   6      823.65      743.03     75.42 o 
  -3   0   6     7869.11     7272.30    228.22 o 
  -2   0   6    30134.47    28003.74    564.12 o 
  -1   0   6    15284.21    13359.51    422.67 o 
   0   0   6     4842.91     4074.54    168.21 o 
   1   0   6     2392.72     2640.77     96.41 o 
   2   0   6    19121.50    19000.04    412.08 o 
   3   0   6    69142.86    65347.08   1282.52 o 
   4   0   6       29.49       16.34     28.79 o 
   5   0   6     4703.50     4802.70    162.41 o 
   6   0   6     9993.77     9650.95    537.99 o 
   7   0   6     7247.81     7132.27    252.31 o 
   8   0   6    19401.45    19877.59    491.27 o 
   9   0   6      142.43       32.73     73.27 o 
  10   0   6      599.25      781.26    104.19 o 
  11   0   6      598.07      568.89    154.03 o 
  12   0   6     3181.02     3087.69    289.42 o 
  13   0   6      585.62      632.92    183.58 o 
 -13   1   6       28.72        0.00     69.22 o 
 -12   1   6       11.38        0.00     92.03 o 
 -11   1   6        3.23       64.05     71.44 o 
 -10   1   6     3411.44     3715.08    196.30 o 
  -9   1   6      447.65      396.10     81.83 o 
  -8   1   6      179.71      263.22     52.75 o 
  -7   1   6     9615.40     9120.55    161.31 o 
  -6   1   6     5910.93     6048.27    118.13 o 
  -5   1   6    11155.74    10732.86    221.59 o 
  -4   1   6    11931.91    12197.61    308.30 o 
  -3   1   6        1.29        0.00     17.99 o 
  -2   1   6     8116.65     7679.90    137.44 o 
  -1   1   6     9334.03     8635.29    172.61 o 
   0   1   6    17764.08    18289.64    318.28 o 
   1   1   6     3753.50     3753.93     93.07 o 
   2   1   6     2664.69     2269.23     96.98 o 
   3   1   6       51.93       58.99     26.50 o 
   4   1   6     4962.02     4905.82    109.81 o 
   5   1   6       28.04        0.60     24.08 o 
   6   1   6     1002.98     1169.86     63.39 o 
   7   1   6    12536.70    12006.87    231.33 o 
   8   1   6      110.82      114.72     41.61 o 
   9   1   6     1568.57     1655.82     89.59 o 
  10   1   6      226.61      134.04     59.06 o 
  11   1   6      994.67     1070.76    104.09 o 
  12   1   6      718.10      485.10    225.99 o 
  13   1   6      388.28      557.92    121.74 o 
 -13   2   6        4.38       52.36     78.74 o 
 -12   2   6       65.40       41.99     70.88 o 
 -11   2   6      518.03      841.00    119.23 o 
 -10   2   6       12.42        0.00     54.26 o 
  -9   2   6      688.66      758.48     81.86 o 
  -8   2   6     1105.89     1139.29     88.36 o 
  -7   2   6      624.77      647.21     53.81 o 
  -6   2   6      101.70      139.24     29.52 o 
  -5   2   6      320.29      285.15     33.41 o 
  -4   2   6      490.93      613.39     40.61 o 
  -3   2   6     2169.83     2203.76     53.83 o 
  -2   2   6        2.57       32.12     18.67 o 
  -1   2   6     4878.84     4948.02    100.51 o 
   0   2   6     2979.17     2667.24     76.20 o 
   1   2   6     5062.35     4723.32    108.47 o 
   2   2   6     3601.76     3252.25     84.56 o 
   3   2   6     5265.57     5832.12    117.19 o 
   4   2   6     1952.19     1977.97     65.97 o 
   5   2   6       38.17        8.79     23.09 o 
   6   2   6      783.03      948.85     57.08 o 
   7   2   6     4297.14     4733.95    160.79 o 
   8   2   6     1329.50     1580.67    100.55 o 
   9   2   6      220.65      292.18     88.58 o 
  10   2   6     1341.55     1510.07    111.26 o 
  11   2   6      886.78      777.05     93.06 o 
  12   2   6      379.40      435.93     82.98 o 
  13   2   6       95.55       39.58    138.50 o 
 -13   3   6        2.02      170.55     78.88 o 
 -12   3   6      284.46      245.44     81.06 o 
 -11   3   6      894.44      987.03    130.58 o 
 -10   3   6      578.06      447.70     95.23 o 
  -9   3   6      166.17       98.71     92.73 o 
  -8   3   6     2488.15     2626.47    123.42 o 
  -7   3   6       28.41        0.00     34.17 o 
  -6   3   6     1482.59     1253.82     67.35 o 
  -5   3   6     1038.29     1118.53     48.30 o 
  -4   3   6       20.54        0.00     18.05 o 
  -3   3   6    10269.77     9748.64    147.19 o 
  -2   3   6      401.85      333.96     30.19 o 
  -1   3   6      114.04       63.81     24.70 o 
   0   3   6     1825.82     1804.63     61.90 o 
   1   3   6    16681.29    16333.90    288.95 o 
   2   3   6     1678.65     1471.44     48.34 o 
   3   3   6     1674.49     1798.47     73.37 o 
   4   3   6        3.08        0.00     29.76 o 
   5   3   6      162.36      185.81     31.07 o 
   6   3   6    16921.67    16850.40    289.32 o 
   7   3   6      191.00      239.22     50.16 o 
   8   3   6      247.84      233.32     96.18 o 
   9   3   6      120.48      114.81     53.71 o 
  10   3   6     2274.60     2309.59    132.28 o 
  11   3   6     2023.65     1935.32    153.27 o 
  12   3   6      102.14       23.48     61.83 o 
  13   3   6       84.32      129.18     90.44 o 
 -13   4   6      545.32      535.76    188.36 o 
 -12   4   6     1188.68     1420.28    280.82 o 
 -11   4   6       74.54      154.27     76.75 o 
 -10   4   6       61.81        0.00     62.78 o 
  -9   4   6      186.84      146.99     54.72 o 
  -8   4   6      509.58      582.92     93.62 o 
  -7   4   6     2612.68     2492.57     98.01 o 
  -6   4   6      309.11      310.70     43.73 o 
  -5   4   6      247.31      192.86     36.38 o 
  -4   4   6      230.65      256.05     26.75 o 
  -2   4   6      143.16      121.78     26.47 o 
  -1   4   6      692.54      593.10     38.39 o 
   0   4   6     1957.08     2028.00     60.43 o 
   1   4   6        2.10       14.19     18.51 o 
   2   4   6    16941.55    16625.50    394.71 o 
   3   4   6      376.34      264.93     49.54 o 
   4   4   6     1450.82     1618.91    101.67 o 
   5   4   6      210.06      242.04     46.36 o 
   6   4   6     1394.81     1199.62     84.10 o 
   7   4   6     3163.64     3086.30    183.30 o 
   8   4   6       25.20       43.43     42.86 o 
   9   4   6     3178.96     3282.84    146.11 o 
  10   4   6     1072.60     1099.09    105.13 o 
  11   4   6      473.60      399.54    124.66 o 
  12   4   6      194.87      110.23    122.73 o 
  13   4   6       89.00       34.47     84.60 o 
 -13   5   6     1560.75     1909.77    220.85 o 
 -12   5   6      638.14      778.74    124.30 o 
 -11   5   6      586.71      572.78    109.77 o 
 -10   5   6      778.72      887.89    118.53 o 
  -9   5   6     1831.57     1739.02    114.91 o 
  -8   5   6      717.14      703.95     67.03 o 
  -7   5   6     4000.77     3847.08    128.95 o 
  -6   5   6     1486.13     1555.25     80.42 o 
  -5   5   6     7315.83     6994.38    189.85 o 
  -4   5   6    24210.97    24020.06    382.96 o 
  -3   5   6     1627.68     1503.62     54.39 o 
  -2   5   6     6641.64     6437.55    132.27 o 
  -1   5   6     8259.62     7933.06    136.19 o 
   0   5   6      272.04      275.04     46.61 o 
   1   5   6    10940.93     9962.40    269.45 o 
   2   5   6    16827.34    15820.77    387.48 o 
   3   5   6      714.88      601.08     72.77 o 
   4   5   6     3226.22     3303.72    145.29 o 
   5   5   6     3153.21     2826.62    144.80 o 
   6   5   6      157.63       94.46     44.21 o 
   7   5   6      189.53      250.99     70.97 o 
   8   5   6       30.56        9.64     44.70 o 
   9   5   6        4.48       50.63     51.04 o 
  10   5   6     3315.87     3426.66    199.83 o 
  11   5   6      627.48      609.67     90.95 o 
  12   5   6       11.54        0.00     83.85 o 
 -12   6   6     1201.54     1029.54    141.46 o 
 -11   6   6     3987.70     3909.37    237.34 o 
 -10   6   6      135.05      100.09     58.12 o 
  -9   6   6      497.14      458.98     89.44 o 
  -8   6   6      296.63      337.51     54.02 o 
  -7   6   6       59.77        7.76     36.88 o 
  -6   6   6     2609.36     3044.66    106.92 o 
  -5   6   6     1286.44     1379.12     76.07 o 
  -4   6   6     1757.03     1680.88     78.14 o 
  -3   6   6     1731.66     1875.49     64.78 o 
  -2   6   6     1832.79     1669.26    122.78 o 
  -1   6   6     3383.77     3123.78     94.01 o 
   0   6   6    11423.58    11483.20    236.81 o 
   1   6   6     5464.58     5647.20    150.14 o 
   2   6   6      285.30      247.72     67.86 o 
   3   6   6    22094.18    22200.94    527.43 o 
   4   6   6      226.14      189.36     58.88 o 
   5   6   6      645.20      739.49     92.03 o 
   6   6   6      107.89      116.90     57.61 o 
   7   6   6      243.96      251.78     56.65 o 
   8   6   6     3843.24     4017.37    182.99 o 
   9   6   6       33.83      132.83     59.80 o 
  10   6   6       25.28        0.83     52.41 o 
  11   6   6      519.17      607.06    147.34 o 
  12   6   6     1713.62     1864.71    183.43 o 
 -12   7   6       41.04       97.13     87.33 o 
 -11   7   6       65.59       78.90     82.56 o 
 -10   7   6      736.78      955.69    148.50 o 
  -9   7   6      792.15      831.13     76.92 o 
  -8   7   6      288.03      166.40     48.36 o 
  -7   7   6      766.64      795.73     70.81 o 
  -6   7   6      543.07      461.64     55.76 o 
  -5   7   6     4622.07     4474.82    129.76 o 
  -4   7   6      148.98       84.86     37.14 o 
  -3   7   6      270.96      281.78     42.30 o 
  -2   7   6      710.11      710.44     44.92 o 
  -1   7   6     3069.21     2930.89     87.44 o 
   0   7   6     6622.81     6186.78    160.29 o 
   1   7   6     2599.59     2400.28    126.24 o 
   2   7   6     9401.35     9260.72    219.71 o 
   3   7   6       28.89        0.00     41.82 o 
   4   7   6     5299.05     5019.56    201.80 o 
   5   7   6     3338.47     3108.44    163.31 o 
   6   7   6     1026.37      944.46    110.46 o 
   7   7   6     2307.77     2480.93    127.69 o 
   8   7   6        0.85       61.68     50.71 o 
   9   7   6     1532.37     1391.88    114.47 o 
  10   7   6       28.72       32.55     57.59 o 
  11   7   6      267.05      205.88    150.45 o 
  12   7   6      914.80      974.71    147.92 o 
 -12   8   6      795.77      842.33    131.79 o 
 -11   8   6      134.72       72.41     77.98 o 
 -10   8   6       95.10       50.49     90.23 o 
  -9   8   6      379.79      298.96     59.42 o 
  -8   8   6      582.81      552.67     67.62 o 
  -7   8   6        5.78        0.00     42.90 o 
  -6   8   6      293.00      254.98     49.95 o 
  -5   8   6        9.74       33.75     36.42 o 
  -4   8   6      314.70      286.20     53.35 o 
  -3   8   6     3069.62     3166.71    118.09 o 
  -2   8   6      213.29      258.80     35.66 o 
  -1   8   6      398.62      322.99     41.56 o 
   0   8   6       29.95       72.45     29.48 o 
   1   8   6     1489.77     1305.75     83.65 o 
   2   8   6       18.86       80.14     53.77 o 
   3   8   6      170.24      186.24     49.21 o 
   4   8   6     6694.20     6706.12    243.32 o 
   5   8   6       10.14       58.79     54.32 o 
   6   8   6      257.83      372.53     82.21 o 
   7   8   6      249.48      145.74     74.04 o 
   8   8   6      849.37      771.95     89.21 o 
   9   8   6      993.04     1220.48    112.45 o 
  10   8   6      743.83      723.72    126.32 o 
  11   8   6      205.60      252.69     94.08 o 
 -11   9   6       50.15       44.77     70.17 o 
 -10   9   6       45.08       43.37     51.06 o 
  -9   9   6      279.93      197.62     57.94 o 
  -8   9   6      402.62      375.49     60.41 o 
  -7   9   6       32.55        5.04     39.92 o 
  -6   9   6      717.06      746.16     70.23 o 
  -5   9   6      903.85      861.22     72.59 o 
  -4   9   6      761.54      733.19     65.30 o 
  -3   9   6     4401.18     3959.01    151.70 o 
  -2   9   6      598.37      671.93     57.42 o 
  -1   9   6      767.73      721.40     55.14 o 
   0   9   6      393.25      360.00     56.98 o 
   1   9   6     2384.45     2459.56    155.80 o 
   2   9   6      704.01      708.63     72.81 o 
   3   9   6      139.17       92.66     43.25 o 
   4   9   6       49.23       83.04     43.25 o 
   5   9   6        0.67       72.28    119.58 o 
   6   9   6     2985.22     2796.41    178.09 o 
   7   9   6      419.93      223.07     80.89 o 
   8   9   6      356.11      281.36     70.07 o 
   9   9   6       30.19        0.00     90.74 o 
  10   9   6      728.17      734.54    135.43 o 
  11   9   6      479.17      478.13    123.75 o 
 -11  10   6       76.68       83.35     71.66 o 
 -10  10   6       12.14        0.00     49.68 o 
  -9  10   6      317.55      158.79     56.00 o 
  -8  10   6     2727.70     2739.93    148.35 o 
  -7  10   6      410.60      396.79     61.35 o 
  -6  10   6       44.15       23.21     42.78 o 
  -5  10   6       70.55       24.21     38.23 o 
  -4  10   6       37.82       37.49     38.95 o 
  -3  10   6     3161.44     3329.31    204.93 o 
  -2  10   6      122.78      133.73     41.11 o 
  -1  10   6      563.15      482.29     63.47 o 
   0  10   6     3890.61     3838.82    139.94 o 
   1  10   6     3226.57     3134.55    128.61 o 
   2  10   6     3442.64     3231.25    131.87 o 
   3  10   6       18.00        3.68     41.54 o 
   4  10   6     4966.26     4566.36    161.88 o 
   5  10   6      521.14      501.42    106.13 o 
   6  10   6     2002.20     1810.48    156.71 o 
   7  10   6      900.27      724.95    326.02 o 
   8  10   6       54.69       39.27     70.85 o 
   9  10   6     2027.33     2191.42    196.86 o 
  10  10   6      263.01      171.45     99.41 o 
 -10  11   6      247.35       78.82     57.15 o 
  -9  11   6      783.80      881.91     89.78 o 
  -8  11   6      768.11      751.62     83.15 o 
  -7  11   6     1449.52     1488.02    101.61 o 
  -6  11   6      300.25      265.62     56.79 o 
  -5  11   6       69.22       91.89     40.03 o 
  -4  11   6     1992.62     2197.49    227.06 o 
  -3  11   6      745.98      649.03     65.28 o 
  -2  11   6      773.87      696.62     86.00 o 
  -1  11   6      291.23      277.34     58.60 o 
   0  11   6     1389.96     1377.53     97.63 o 
   1  11   6     2460.30     2184.76    117.83 o 
   2  11   6      465.92      541.43     70.70 o 
   3  11   6       13.45       53.19     49.93 o 
   4  11   6       57.89       29.09     47.98 o 
   5  11   6     3021.91     2905.78    141.49 o 
   6  11   6      386.61      368.29     68.02 o 
   7  11   6        5.92        0.00     69.45 o 
   8  11   6      227.54       81.48     81.39 o 
   9  11   6      408.09      523.49    121.51 o 
  10  11   6      566.48      764.99    168.05 o 
  -9  12   6      458.60      450.49     76.00 o 
  -8  12   6      453.05      547.28     89.23 o 
  -7  12   6       35.77      129.00     55.85 o 
  -6  12   6        0.87       16.86     46.77 o 
  -5  12   6      318.37      295.02     56.63 o 
  -4  12   6      908.89      837.60     93.43 o 
  -3  12   6      121.16      185.75     60.87 o 
  -2  12   6       14.94       19.58     47.67 o 
  -1  12   6      332.61      343.27     76.13 o 
   0  12   6      887.57      702.68     80.27 o 
   1  12   6      477.58      569.46     74.73 o 
   2  12   6       36.27        0.00     46.90 o 
   3  12   6      354.29      365.35     66.16 o 
   4  12   6        2.27        0.00     74.42 o 
   5  12   6      980.78      929.10     96.47 o 
   6  12   6      257.57      297.20     95.46 o 
   7  12   6        0.23        0.00     72.31 o 
   8  12   6       29.12       45.73     86.51 o 
   9  12   6        4.68        0.00    114.93 o 
  -8  13   6      150.90       86.84     60.10 o 
  -7  13   6      471.64      447.91     85.00 o 
  -6  13   6        4.00       42.29     51.16 o 
  -5  13   6       83.24      115.57     62.56 o 
  -4  13   6     4626.20     4655.55    192.98 o 
  -3  13   6       72.63        0.00     62.48 o 
  -2  13   6      176.47      218.33     62.20 o 
  -1  13   6        3.55        0.00     57.26 o 
   0  13   6     1916.63     2080.90    124.90 o 
   1  13   6      247.79      248.34     65.67 o 
   2  13   6       37.12        0.00     64.15 o 
   3  13   6      272.14      296.57     71.36 o 
   4  13   6       20.96       48.00    176.09 o 
   5  13   6     1779.67     1642.61    167.82 o 
   6  13   6       49.58        0.00     96.21 o 
   7  13   6       57.86       54.32    137.98 o 
   8  13   6      484.14      524.78    127.19 o 
  -7  14   6      540.89      547.23     93.82 o 
  -6  14   6       85.19        9.95     62.13 o 
  -5  14   6     1143.59     1199.24    117.15 o 
  -4  14   6        5.93       79.31     62.45 o 
  -3  14   6     4617.40     5010.74    241.67 o 
  -2  14   6      239.53      521.92    101.80 o 
  -1  14   6      920.03      910.19    199.98 o 
   0  14   6      358.10      415.93    117.55 o 
   1  14   6     1047.13     1125.99    106.24 o 
   2  14   6      445.28      453.29     80.73 o 
   3  14   6      535.26      433.55    209.34 o 
   4  14   6     1107.05      933.35    370.38 o 
   5  14   6      459.01      448.86    114.09 o 
   6  14   6      876.88     1077.63    185.13 o 
   7  14   6       14.06        0.00    107.24 o 
  -6  15   6      143.10       97.29     75.34 o 
  -5  15   6        0.19       27.98     64.01 o 
  -4  15   6        4.82       41.92     58.60 o 
  -3  15   6        6.50        0.00     58.66 o 
  -2  15   6      200.45      286.36    104.73 o 
  -1  15   6        3.51        0.00     63.20 o 
   0  15   6      491.32      554.11    106.65 o 
   1  15   6        8.10       74.03     64.50 o 
   2  15   6        0.63       73.69     82.15 o 
   3  15   6        8.14      199.09     93.09 o 
   4  15   6       34.86       76.66     90.01 o 
   5  15   6       15.09        0.00     85.08 o 
   6  15   6      352.57      399.22    118.86 o 
  -4  16   6        7.40       37.95     64.14 o 
  -3  16   6      561.86      608.03    108.36 o 
  -2  16   6       21.27      106.30     81.96 o 
  -1  16   6      144.63      184.29     87.07 o 
   0  16   6      207.58      159.29     95.89 o 
   1  16   6      139.22      152.99    131.81 o 
   2  16   6      315.48      255.85    102.72 o 
   3  16   6       88.37       52.14     93.03 o 
   4  16   6     2032.84     2038.02    201.14 o 
 -13   1   7      390.81      384.57     99.21 o 
 -12   1   7        2.35        6.32     66.29 o 
 -11   1   7      106.37      102.92     73.03 o 
 -10   1   7     1808.29     1867.35    167.09 o 
  -9   1   7       31.60       71.81     47.97 o 
  -8   1   7       28.38       83.11     45.74 o 
  -7   1   7      648.71      554.58     53.62 o 
  -6   1   7     6158.14     5689.99    133.07 o 
  -5   1   7     4570.43     4633.68    112.17 o 
  -4   1   7     4805.70     4072.53    134.18 o 
  -3   1   7     2726.46     2504.16     72.60 o 
  -2   1   7       25.04        0.00     17.99 o 
  -1   1   7    14182.93    13897.78    260.71 o 
   0   1   7     2904.56     3140.32     89.01 o 
   1   1   7       14.57       50.18     30.71 o 
   2   1   7     1382.92     1322.14     69.81 o 
   3   1   7     7089.26     7277.23    142.38 o 
   4   1   7    14206.47    13426.93    231.30 o 
   5   1   7      405.78      394.08     45.19 o 
   6   1   7     2764.96     2865.88     93.96 o 
   7   1   7       23.72        5.02     33.63 o 
   8   1   7     1156.18     1262.18     93.26 o 
   9   1   7       64.19       46.28     48.47 o 
  10   1   7      152.01      102.39     54.12 o 
  11   1   7      682.95      662.59    114.16 o 
  12   1   7        3.30        0.00     78.22 o 
  13   1   7      439.52      333.07    111.37 o 
 -13   2   7      250.11      236.42     91.72 o 
 -12   2   7      689.47      804.75    166.93 o 
 -11   2   7      556.77      490.12    153.39 o 
 -10   2   7      632.32      599.08    132.88 o 
  -9   2   7       31.73        0.00     57.18 o 
  -8   2   7      402.30      419.18     64.60 o 
  -7   2   7     2429.43     2406.05    103.01 o 
  -6   2   7     1692.02     1686.10     63.40 o 
  -5   2   7     9333.40     9421.12    297.83 o 
  -4   2   7     3432.13     3430.48     74.99 o 
  -3   2   7       25.85       10.82     16.23 o 
  -2   2   7     3142.00     3134.69     80.20 o 
  -1   2   7      916.27      789.12     45.49 o 
   0   2   7    10294.34    10858.57    211.65 o 
   1   2   7      834.53      829.94     45.44 o 
   2   2   7    13335.76    13106.01    245.62 o 
   3   2   7     9470.46    10266.88    183.10 o 
   4   2   7      355.66      380.71     36.04 o 
   5   2   7      282.17      253.30     36.91 o 
   6   2   7       31.41       42.94     30.02 o 
   7   2   7     9004.39     9607.30    242.34 o 
   8   2   7      555.86      479.30     69.51 o 
   9   2   7       42.28       56.17     50.33 o 
  10   2   7      322.83      342.08     67.77 o 
  11   2   7        1.49        0.00     56.17 o 
  12   2   7     1209.98     1191.55    147.53 o 
  13   2   7       46.35        0.00     84.66 o 
 -13   3   7        6.28        0.00     76.75 o 
 -12   3   7      169.78      131.51     83.33 o 
 -11   3   7       11.94        9.59     66.70 o 
 -10   3   7       73.85       61.19     64.67 o 
  -9   3   7      354.54      372.63     75.62 o 
  -8   3   7     1067.78     1054.60     94.72 o 
  -7   3   7        6.85        4.15     32.87 o 
  -6   3   7      618.55      682.25     56.13 o 
  -5   3   7      449.02      466.39     36.97 o 
  -4   3   7       80.73      113.12     27.17 o 
  -3   3   7      870.81      866.16     48.45 o 
  -2   3   7     2088.10     2318.33     69.14 o 
  -1   3   7     3621.02     3329.51     83.88 o 
   0   3   7      631.19      670.58     43.40 o 
   1   3   7      468.70      374.80     32.89 o 
   2   3   7        4.39        0.00     16.43 o 
   3   3   7        4.43        0.00     18.58 o 
   4   3   7     1102.74     1165.36     73.17 o 
   5   3   7      253.78      320.50     56.98 o 
   6   3   7      893.14      852.61     75.67 o 
   7   3   7        0.52       22.49     37.69 o 
   8   3   7        0.41       61.06     47.43 o 
   9   3   7       30.06       34.27     48.33 o 
  10   3   7       75.70        0.00     52.66 o 
  11   3   7        0.60        7.71     57.18 o 
  12   3   7      375.46      304.21     81.93 o 
 -12   4   7      425.63      383.43    107.42 o 
 -11   4   7       83.04        5.54     69.03 o 
 -10   4   7      810.59      937.96     95.47 o 
  -9   4   7      814.77     1018.30     93.02 o 
  -8   4   7      352.45      214.18     48.38 o 
  -7   4   7      237.64      296.15     46.72 o 
  -6   4   7     2417.18     2550.55    133.27 o 
  -5   4   7     3078.55     3368.47    104.37 o 
  -4   4   7     2344.79     2385.56     98.28 o 
  -3   4   7      210.40      228.68     24.37 o 
  -2   4   7     4463.56     4463.82    121.66 o 
  -1   4   7      315.17      318.15     33.02 o 
   0   4   7     3609.30     3433.84     85.45 o 
   1   4   7      154.68      145.25     23.01 o 
   2   4   7     1731.17     1696.63    211.21 o 
   3   4   7     5772.85     6118.69    225.35 o 
   4   4   7      646.54      551.33     70.72 o 
   5   4   7     1506.88     1447.47     89.13 o 
   6   4   7       90.91       35.18     39.29 o 
   7   4   7      987.01      970.99     84.80 o 
   8   4   7     2036.68     1925.13    115.62 o 
   9   4   7      497.74      419.79     72.07 o 
  10   4   7      915.09      982.56    156.52 o 
  11   4   7      714.76      518.87     88.42 o 
  12   4   7      406.02      477.19     90.65 o 
 -12   5   7      412.90      378.84    141.61 o 
 -11   5   7      187.74      171.98     85.43 o 
 -10   5   7      276.10      223.70     66.45 o 
  -9   5   7      271.48      248.05     64.02 o 
  -8   5   7      455.76      442.04     57.85 o 
  -7   5   7      627.77      748.64     73.88 o 
  -6   5   7     1195.49     1277.52     87.27 o 
  -5   5   7     1775.89     1724.00     88.55 o 
  -4   5   7      929.05      887.10     60.94 o 
  -3   5   7     1030.90     1042.49     69.95 o 
  -2   5   7      544.01      633.56     73.81 o 
  -1   5   7     1345.60     1127.76     54.48 o 
   0   5   7     3937.17     3980.28     95.13 o 
   1   5   7     4683.22     4557.54    107.30 o 
   2   5   7     2344.82     2550.91    124.73 o 
   3   5   7     6261.82     5810.35    200.65 o 
   4   5   7      746.84      785.27     85.54 o 
   5   5   7     1782.89     2011.07    130.29 o 
   6   5   7     1655.98     1667.64    101.16 o 
   7   5   7       20.33       20.42     42.35 o 
   8   5   7       64.11        0.00     41.86 o 
   9   5   7      971.10      837.20     91.85 o 
  10   5   7      392.78      461.37    113.16 o 
  11   5   7      262.19      276.80     78.24 o 
  12   5   7      123.73       81.36     95.41 o 
 -12   6   7     1034.93     1127.64    147.62 o 
 -11   6   7     1934.20     1905.96    173.90 o 
 -10   6   7        1.26        0.00     47.12 o 
  -9   6   7      122.05       77.91     47.98 o 
  -8   6   7     2595.23     2511.29    132.82 o 
  -7   6   7       95.79      144.56     43.85 o 
  -6   6   7       79.18       60.96     36.57 o 
  -5   6   7     1987.76     1778.64     85.86 o 
  -4   6   7     4992.92     4799.02    129.75 o 
  -3   6   7     9413.79     9341.99    364.05 o 
  -2   6   7      351.52      377.08     41.27 o 
  -1   6   7       96.15      107.88     30.76 o 
   0   6   7      597.84      576.74     41.35 o 
   1   6   7    12308.06    12085.50    260.92 o 
   2   6   7     4987.96     5046.40    187.26 o 
   3   6   7      859.33      852.39     90.70 o 
   4   6   7     2356.60     2373.38    137.08 o 
   5   6   7      473.70      267.05     67.53 o 
   6   6   7     3363.72     3533.06    172.44 o 
   7   6   7        6.83        1.70     42.24 o 
   8   6   7      600.27      557.62     78.65 o 
   9   6   7     1847.24     1936.28    128.18 o 
  10   6   7     1601.07     1632.46    128.02 o 
  11   6   7      255.20      198.00     72.32 o 
  12   6   7      233.94      120.57    149.77 o 
 -12   7   7     1163.61     1212.66    156.67 o 
 -11   7   7        3.82       24.78     78.14 o 
 -10   7   7     2787.82     3047.72    284.95 o 
  -9   7   7      465.40      447.80     63.40 o 
  -8   7   7       22.60        0.00     39.17 o 
  -7   7   7     1231.57     1268.22     85.16 o 
  -6   7   7     2226.16     2231.39    100.82 o 
  -5   7   7      182.79      200.52     53.47 o 
  -4   7   7     2410.58     2349.22     96.89 o 
  -3   7   7     4024.70     4079.97    134.54 o 
  -2   7   7      537.71      550.71     43.64 o 
  -1   7   7     4687.96     4464.32    113.33 o 
   0   7   7     1291.03     1259.42     80.53 o 
   1   7   7     3136.38     2525.50    148.04 o 
   2   7   7    19602.51    18046.19    471.44 o 
   3   7   7     3416.65     3221.45    159.01 o 
   4   7   7     3077.34     2915.48    193.81 o 
   5   7   7     4071.34     4695.76    304.40 o 
   6   7   7      230.24      185.68     70.31 o 
   7   7   7        4.36        6.13     43.09 o 
   8   7   7     1077.71     1152.50    103.71 o 
   9   7   7      325.41      267.44     70.39 o 
  10   7   7      901.10      942.96    108.09 o 
  11   7   7     1277.42     1248.65    158.70 o 
 -11   8   7      887.57      696.08    231.04 o 
 -10   8   7      629.17      803.75     83.51 o 
  -9   8   7      663.71      628.40     74.59 o 
  -8   8   7        8.64       16.79     42.35 o 
  -7   8   7      547.29      486.16     62.93 o 
  -6   8   7      392.51      349.79     54.45 o 
  -5   8   7     3618.06     3442.87    120.01 o 
  -4   8   7      461.96      455.68     54.73 o 
  -3   8   7      881.37      901.40     66.86 o 
  -2   8   7     2085.10     2213.76    297.57 o 
  -1   8   7       48.99       24.61     30.67 o 
   0   8   7     7972.60     8013.22    205.59 o 
   1   8   7      390.38      339.45     54.75 o 
   2   8   7     4668.31     4335.07    146.09 o 
   3   8   7     6713.51     6458.24    295.12 o 
   4   8   7      414.47      507.19     92.94 o 
   5   8   7     1754.03     1193.11    155.34 o 
   6   8   7        0.64        0.00     71.96 o 
   7   8   7     2897.27     2439.55    303.92 o 
   8   8   7     1145.07      982.75    101.85 o 
   9   8   7      101.71      144.00     64.94 o 
  10   8   7       50.32       87.09     65.41 o 
  11   8   7       58.65      174.90    101.55 o 
 -11   9   7     1094.09     1149.21    144.70 o 
 -10   9   7       40.63        0.00     46.87 o 
  -9   9   7       49.62       46.95     49.68 o 
  -8   9   7      116.80      119.18     51.00 o 
  -7   9   7      347.44      349.78     57.62 o 
  -6   9   7     2335.72     2145.84    112.45 o 
  -5   9   7       48.37       32.92     39.87 o 
  -4   9   7       32.83       17.97     38.65 o 
  -3   9   7        1.73       60.81     37.23 o 
  -2   9   7     1242.76     1268.35     84.14 o 
  -1   9   7     5430.70     5241.86    162.24 o 
   0   9   7      998.44     1002.61     81.77 o 
   1   9   7       17.56       66.47     42.82 o 
   2   9   7      535.41      549.34     71.23 o 
   3   9   7      232.96      212.26     53.18 o 
   4   9   7     2413.86     2384.58    159.13 o 
   5   9   7     2457.57     2127.91    158.22 o 
   6   9   7      704.90      877.16    117.73 o 
   7   9   7      617.65      556.01    108.38 o 
   8   9   7      498.70      495.03    121.11 o 
   9   9   7      234.54      146.13     71.29 o 
  10   9   7       70.34       32.89     89.50 o 
  11   9   7      108.29      104.39     93.01 o 
 -10  10   7      230.14      260.58     65.51 o 
  -9  10   7        8.97        0.00     46.87 o 
  -8  10   7        1.54        7.86     44.80 o 
  -7  10   7        4.20        0.00     41.77 o 
  -6  10   7      779.00      756.99     92.45 o 
  -5  10   7      356.23      343.35     59.73 o 
  -4  10   7      240.13      255.70     50.26 o 
  -3  10   7       46.89       68.38     40.93 o 
  -2  10   7        0.59        4.45     50.86 o 
  -1  10   7      215.52      152.57     50.11 o 
   0  10   7      141.76      143.06     51.23 o 
   1  10   7      947.76      938.08     85.26 o 
   2  10   7      239.69      246.81     78.24 o 
   3  10   7       27.08        0.00     45.24 o 
   4  10   7      288.70      323.98     62.39 o 
   5  10   7      854.93      772.82     85.94 o 
   6  10   7      103.61        0.00    136.91 o 
   7  10   7        0.45        0.00     90.71 o 
   8  10   7      417.05      316.41     75.36 o 
   9  10   7        1.29       11.15     85.17 o 
  10  10   7        2.36        0.00     92.55 o 
  -9  11   7     1479.47     1517.11    113.18 o 
  -8  11   7      269.91      322.84     64.17 o 
  -7  11   7     1275.26     1373.95    138.82 o 
  -6  11   7        6.91        0.00     43.53 o 
  -5  11   7        0.73        0.81     36.08 o 
  -4  11   7     1630.26     1747.75    121.13 o 
  -3  11   7      485.06      617.51     83.77 o 
  -2  11   7        6.37        0.00     52.86 o 
  -1  11   7     1392.22     1462.27    127.56 o 
   0  11   7     1468.33     1419.86    101.23 o 
   1  11   7     2868.36     2668.58    161.15 o 
   2  11   7     2489.75     2431.60    131.99 o 
   3  11   7      210.31      220.02     58.41 o 
   4  11   7      146.85      199.28     74.62 o 
   5  11   7     1828.48     1806.82    120.56 o 
   6  11   7      594.20      497.00     74.40 o 
   7  11   7      977.05      987.21    236.26 o 
   8  11   7       97.70        0.00     69.05 o 
   9  11   7        5.23        0.00     72.69 o 
  -9  12   7        0.19        0.00     52.60 o 
  -8  12   7     4357.21     4113.17    161.93 o 
  -7  12   7       51.23       56.73     49.99 o 
  -6  12   7      906.05      803.60     83.55 o 
  -5  12   7     1597.60     1534.22    168.66 o 
  -4  12   7      725.87      735.61     90.18 o 
  -3  12   7     6700.47     6250.32    300.52 o 
  -2  12   7     3422.39     3456.09    373.81 o 
  -1  12   7      204.68      108.77     65.57 o 
   0  12   7     1357.23     1392.02    119.74 o 
   1  12   7     2262.18     2304.54    129.30 o 
   2  12   7      503.95      471.22     76.30 o 
   3  12   7      599.67      564.87     80.32 o 
   4  12   7     3534.81     3504.62    157.95 o 
   5  12   7      298.86      329.01     71.55 o 
   6  12   7     4568.06     4378.03    238.82 o 
   7  12   7      351.50      425.44    124.56 o 
   8  12   7        0.65        0.00     79.64 o 
   9  12   7     1813.03     1779.11    187.35 o 
  -8  13   7       62.05      154.09     63.67 o 
  -7  13   7     2175.93     2484.02    230.25 o 
  -6  13   7      215.36      248.53     72.33 o 
  -5  13   7        8.35       44.17     60.11 o 
  -4  13   7     2032.79     1791.23    147.25 o 
  -3  13   7     1257.54     1229.63    111.25 o 
  -2  13   7      665.81      530.53     98.08 o 
  -1  13   7     1594.29     1319.35    132.49 o 
   0  13   7     3004.29     3009.47    184.43 o 
   1  13   7      395.20      361.85     72.52 o 
   2  13   7     2844.40     3131.20    155.72 o 
   3  13   7        2.78       20.82     55.79 o 
   4  13   7      263.20      233.27     71.09 o 
   5  13   7     3654.26     3692.40    303.28 o 
   6  13   7        2.76       40.58     74.28 o 
   7  13   7      417.42      479.64    117.62 o 
   8  13   7      380.08      518.84    124.24 o 
  -7  14   7       76.48       91.17     72.97 o 
  -6  14   7       19.77       15.38     65.65 o 
  -5  14   7        7.27       69.37     64.75 o 
  -4  14   7       81.53       55.16     63.05 o 
  -3  14   7      241.28      156.67     83.12 o 
  -2  14   7       60.12       60.15     69.45 o 
  -1  14   7      240.61      150.57     77.46 o 
   0  14   7      139.21      125.51     76.04 o 
   1  14   7      167.78      110.88     76.77 o 
   2  14   7      879.92      857.71     99.74 o 
   3  14   7      368.76      364.63     78.67 o 
   4  14   7      196.60      197.11     90.84 o 
   5  14   7       37.81      116.35     97.61 o 
   6  14   7       18.99        0.00     91.33 o 
  -5  15   7       47.09      105.95     75.13 o 
  -4  15   7       56.30        0.00     60.95 o 
  -3  15   7      121.20       93.25    123.49 o 
  -2  15   7      651.33      492.72    106.00 o 
  -1  15   7     1291.57     1410.04    148.69 o 
   0  15   7      167.21      101.83     78.59 o 
   1  15   7       30.47       14.24     74.86 o 
   2  15   7        3.03        0.00     60.14 o 
   3  15   7      143.08      208.73     97.75 o 
   4  15   7     2243.50     2041.73    408.77 o 
   5  15   7      438.85      557.95    127.53 o 
  -3  16   7       33.94        7.81     77.88 o 
  -2  16   7      332.37      230.60     95.09 o 
  -1  16   7      107.75       36.58     80.20 o 
   0  16   7        9.76       17.16     75.22 o 
   1  16   7      104.54      147.23    105.41 o 
   2  16   7      305.13      385.56    113.59 o 
   3  16   7     1012.61     1023.48    228.50 o 
 -13   0   8      139.69       64.99    117.87 o 
 -12   0   8       30.60        0.00    100.59 o 
 -11   0   8        2.31       43.80     93.34 o 
 -10   0   8     3476.63     4046.35    321.68 o 
  -9   0   8      713.13      740.60    158.09 o 
  -8   0   8      797.14      742.31     88.56 o 
  -7   0   8      266.71      343.16     69.41 o 
  -6   0   8      306.14      252.83    102.02 o 
  -5   0   8    34464.33    32947.52    690.54 o 
  -4   0   8       94.31      132.93     40.43 o 
  -3   0   8      338.53      179.61     42.14 o 
  -2   0   8     3035.72     2966.87    159.76 o 
  -1   0   8    49358.99    46755.40   1311.32 o 
   0   0   8     3993.65     3668.35    130.13 o 
   1   0   8     2293.52     2335.95    137.86 o 
   2   0   8    10615.83    10475.96    266.68 o 
   3   0   8     7699.68     7350.50    209.07 o 
   4   0   8    18899.22    18855.05    438.23 o 
   5   0   8        0.35       33.23     60.69 o 
   6   0   8      115.89      111.96    105.21 o 
   7   0   8     6360.00     6728.97    228.58 o 
   8   0   8      372.39      254.70    111.34 o 
   9   0   8     4165.26     4552.17    312.44 o 
  10   0   8     1974.80     1825.10    232.48 o 
  11   0   8      684.43      843.82    189.63 o 
  12   0   8     1233.56     1394.79    234.31 o 
 -12   1   8       12.85       47.18     72.45 o 
 -11   1   8      294.91      279.80    127.39 o 
 -10   1   8       22.35      118.97     97.56 o 
  -9   1   8      889.91     1106.02     97.35 o 
  -8   1   8      157.69        0.00     43.92 o 
  -7   1   8      133.77       58.91     51.33 o 
  -6   1   8     5226.65     5070.91    127.36 o 
  -5   1   8     4100.48     3856.26    104.53 o 
  -4   1   8     3854.09     3644.36     97.07 o 
  -3   1   8       56.69       34.96     23.20 o 
  -2   1   8    16321.89    16451.94    235.36 o 
  -1   1   8     5370.01     4918.92    126.17 o 
   0   1   8     9775.08     9577.00    222.88 o 
   1   1   8     3276.71     3191.98     93.94 o 
   2   1   8     1630.63     1559.98     59.34 o 
   3   1   8     4227.08     4042.29    100.00 o 
   4   1   8     1524.50     1487.99     99.96 o 
   5   1   8     1941.31     2018.06     77.67 o 
   6   1   8     6693.03     6269.80    148.64 o 
   7   1   8     1100.81     1189.86     89.37 o 
   8   1   8     4077.12     4360.33    170.99 o 
   9   1   8       71.13       87.23     92.07 o 
  10   1   8      453.14      322.41    206.71 o 
  11   1   8      665.77      625.29    120.57 o 
  12   1   8      974.63      947.34    143.19 o 
 -12   2   8      859.84     1321.12    169.72 o 
 -11   2   8      326.43      301.60     92.65 o 
 -10   2   8       35.41        0.00     45.90 o 
  -9   2   8     1739.30     2016.77    144.33 o 
  -8   2   8      335.13      406.85     69.84 o 
  -7   2   8     3385.39     3310.67    168.35 o 
  -6   2   8     3413.92     3332.88    126.17 o 
  -5   2   8     2089.71     2039.44     86.32 o 
  -4   2   8     8458.72     8261.48    162.24 o 
  -3   2   8     1547.31     1526.72     52.08 o 
  -2   2   8      279.11      283.54     39.45 o 
  -1   2   8      453.62      451.79     38.12 o 
   0   2   8      725.82      674.29     47.07 o 
   1   2   8      229.13      179.65     41.38 o 
   2   2   8      289.85      308.69     33.70 o 
   3   2   8        2.74        4.67     19.58 o 
   4   2   8        7.01       17.06     23.34 o 
   5   2   8     1479.10     1370.69     84.15 o 
   6   2   8      499.93      469.52     77.18 o 
   7   2   8       74.61       14.04     41.03 o 
   8   2   8      286.48      273.30     60.27 o 
   9   2   8      648.65      747.56     86.47 o 
  10   2   8        9.64      171.64    124.24 o 
  11   2   8       15.63        0.00     73.55 o 
  12   2   8       23.93      115.43    129.46 o 
 -12   3   8       33.64       94.06     92.43 o 
 -11   3   8      384.84      426.13    100.22 o 
 -10   3   8      186.51      165.09     60.71 o 
  -9   3   8      100.27       75.63     59.78 o 
  -8   3   8      566.15      568.01     90.33 o 
  -7   3   8        0.82        0.00     31.18 o 
  -6   3   8     1588.33     1671.43     96.14 o 
  -5   3   8     1267.83     1230.76     81.29 o 
  -4   3   8     9266.23     8726.54    167.90 o 
  -3   3   8    10367.44     9872.81    158.06 o 
  -2   3   8     1152.83     1272.60     56.18 o 
  -1   3   8     3340.63     3250.01     86.55 o 
   0   3   8     2019.53     1763.30     68.34 o 
   1   3   8    11202.88    10069.56    204.06 o 
   2   3   8       81.69       52.72     44.45 o 
   3   3   8        2.58       23.98     34.51 o 
   4   3   8     2178.00     1839.23     93.06 o 
   5   3   8       30.24       20.91     40.05 o 
   6   3   8      943.08      911.41     78.37 o 
   7   3   8     1583.17     1674.48    225.59 o 
   8   3   8      231.57      258.99     60.77 o 
   9   3   8      158.69      255.88     93.15 o 
  10   3   8      159.05      142.95     63.90 o 
  11   3   8       40.04        0.00     73.72 o 
  12   3   8       45.27        0.00     88.70 o 
 -12   4   8     1029.50     1323.54    161.69 o 
 -11   4   8      155.26      193.70     84.52 o 
 -10   4   8       41.23       80.69     52.89 o 
  -9   4   8      728.65      697.37     82.24 o 
  -8   4   8        5.97        0.00     39.41 o 
  -7   4   8      741.53      671.47     61.61 o 
  -6   4   8      352.46      339.42     56.57 o 
  -5   4   8      973.42      908.55     82.24 o 
  -4   4   8    12695.70    12868.16    275.21 o 
  -3   4   8      298.50      329.80     34.85 o 
  -2   4   8     2940.96     3118.29     88.04 o 
  -1   4   8     1389.62     1319.54     80.41 o 
   0   4   8     4734.83     5013.84    112.08 o 
   1   4   8     9334.94     9286.31    191.17 o 
   2   4   8     1803.66     1814.66    107.14 o 
   3   4   8      519.38      601.22     80.88 o 
   4   4   8      307.43      253.66    154.87 o 
   5   4   8      477.71      580.11     66.80 o 
   6   4   8      409.07      426.52     61.09 o 
   7   4   8       70.33       82.08     47.55 o 
   8   4   8       10.71       12.47     47.13 o 
   9   4   8       27.10       39.41     50.46 o 
  10   4   8     2193.57     2288.30    142.91 o 
  11   4   8        8.69        0.00     58.26 o 
  12   4   8       57.87        0.00     84.48 o 
 -12   5   8      548.60      414.60    106.92 o 
 -11   5   8      163.63        0.00     54.29 o 
 -10   5   8      179.92      309.40     69.18 o 
  -9   5   8      961.62      951.25    147.49 o 
  -8   5   8      445.75      502.95     60.49 o 
  -7   5   8     3496.42     3411.64    117.73 o 
  -6   5   8     1049.11      965.69     93.15 o 
  -5   5   8      670.38      726.50    110.74 o 
  -4   5   8      306.95      214.40     46.67 o 
  -3   5   8     4936.48     5208.23    149.59 o 
  -2   5   8      291.30      335.82     38.71 o 
  -1   5   8     2215.38     1954.07     64.91 o 
   0   5   8     5821.67     5821.94    125.35 o 
   1   5   8     1063.68     1076.35     89.88 o 
   2   5   8     7554.46     7226.86    229.70 o 
   3   5   8     5664.52     5945.25    207.99 o 
   4   5   8       27.81       84.27     85.38 o 
   5   5   8     1378.24     1354.08    112.23 o 
   6   5   8      247.31      334.16     73.32 o 
   7   5   8      341.15      393.50     64.46 o 
   8   5   8      665.89      691.91     84.93 o 
   9   5   8      770.09      768.61     88.92 o 
  10   5   8      167.60      155.77     64.89 o 
  11   5   8     1725.60     1830.22    139.70 o 
  12   5   8      255.91       41.60     74.78 o 
 -12   6   8        1.60       61.45     86.29 o 
 -11   6   8      136.67      181.24     68.68 o 
 -10   6   8     1794.28     1791.87    129.39 o 
  -9   6   8      212.05      234.87     65.54 o 
  -8   6   8      797.09      840.54     73.10 o 
  -7   6   8      824.58      934.41     74.91 o 
  -6   6   8      180.28      114.69     41.97 o 
  -5   6   8    11507.87    11232.84    229.67 o 
  -4   6   8      491.86      510.20     62.04 o 
  -3   6   8      229.49      151.01     42.68 o 
  -2   6   8     1619.95     1496.05     68.76 o 
  -1   6   8     5525.62     5088.61    121.07 o 
   0   6   8     3369.61     3638.71    124.48 o 
   1   6   8     2994.72     3141.34    143.96 o 
   2   6   8    14055.06    12981.97    352.15 o 
   3   6   8     1354.10     1532.11    114.88 o 
   4   6   8     7792.84     7352.80    540.54 o 
   5   6   8       17.47        0.17     50.28 o 
   6   6   8      266.28      165.18     54.62 o 
   7   6   8     1060.74     1245.32    101.51 o 
   8   6   8       66.89        8.54     72.30 o 
   9   6   8      843.78      869.70     97.39 o 
  10   6   8     1754.92     1667.55    129.61 o 
  11   6   8       84.23      106.31     72.21 o 
 -11   7   8      835.83      830.90    102.09 o 
 -10   7   8      168.47      187.56     65.01 o 
  -9   7   8       11.66        0.00     40.24 o 
  -8   7   8      115.24      108.13     48.62 o 
  -7   7   8      894.77      823.95     71.60 o 
  -6   7   8      741.60      639.96     96.75 o 
  -5   7   8      937.68      861.70     70.09 o 
  -4   7   8      578.30      635.67     69.61 o 
  -3   7   8     2079.31     2159.54    102.59 o 
  -2   7   8     5679.60     5714.62    141.01 o 
  -1   7   8     2459.88     2649.26    135.61 o 
   0   7   8     1108.04      965.82     88.25 o 
   1   7   8      394.09      398.50     56.64 o 
   2   7   8     3291.78     3091.49    122.93 o 
   3   7   8     4615.90     4110.64    183.46 o 
   4   7   8       71.24       34.27     66.86 o 
   5   7   8       23.23        0.00     90.32 o 
   6   7   8        2.25        0.00     52.37 o 
   7   7   8      339.51      331.56     66.84 o 
   8   7   8     1364.21     1495.15    116.63 o 
   9   7   8       32.01       17.67     57.10 o 
  10   7   8      123.85       49.39     63.98 o 
  11   7   8       52.33        0.00     67.68 o 
 -11   8   8      729.46      958.08    141.68 o 
 -10   8   8        4.31      144.08     63.62 o 
  -9   8   8     1565.80     1474.23    117.20 o 
  -8   8   8     1116.22      988.33     82.29 o 
  -7   8   8      706.62      548.25     65.25 o 
  -6   8   8     2918.65     3006.51    122.19 o 
  -5   8   8       52.75       68.31     40.97 o 
  -4   8   8        4.18        0.00     38.29 o 
  -3   8   8       35.60       36.74     40.32 o 
  -2   8   8     2158.95     2081.58    133.01 o 
  -1   8   8        8.34       43.21     52.57 o 
   0   8   8       41.73        0.00     33.79 o 
   1   8   8     1118.30     1015.55     81.73 o 
   2   8   8     1144.93     1167.95     88.94 o 
   3   8   8     1594.60     1860.03    330.68 o 
   4   8   8      771.65      911.99    107.33 o 
   5   8   8      175.71      207.26     94.30 o 
   6   8   8     1211.21     1196.46    201.18 o 
   7   8   8        4.49        0.00     45.45 o 
   8   8   8      271.40      229.91     67.24 o 
   9   8   8        4.68        0.00     57.19 o 
  10   8   8      301.00      299.40     79.15 o 
  11   8   8       13.18        9.10     88.89 o 
 -10   9   8      263.46      192.68     61.46 o 
  -9   9   8        8.85        0.00     46.35 o 
  -8   9   8     1756.86     1519.81    102.47 o 
  -7   9   8      184.83      233.63     55.09 o 
  -6   9   8       69.05       36.92     44.89 o 
  -5   9   8      622.99      704.51     70.47 o 
  -4   9   8      106.97       98.85     49.86 o 
  -3   9   8     1284.48     1088.70    111.19 o 
  -2   9   8      328.14      381.55     72.67 o 
  -1   9   8     1076.42      961.18     82.80 o 
   0   9   8     1201.38     1239.60     91.35 o 
   1   9   8      806.26      896.79    112.91 o 
   2   9   8      675.12      710.68     77.54 o 
   3   9   8       68.98       31.28     43.89 o 
   4   9   8     2026.97     1729.29    187.56 o 
   5   9   8       35.84        0.00     53.53 o 
   6   9   8     1066.23      797.02    194.89 o 
   7   9   8      161.64      156.72    152.20 o 
   8   9   8      116.31      131.64     61.90 o 
   9   9   8      100.92        8.90     57.72 o 
  10   9   8       18.33        0.00     89.36 o 
 -10  10   8      184.37       85.44     88.23 o 
  -9  10   8      291.10      150.43     59.59 o 
  -8  10   8       79.81       54.57     50.98 o 
  -7  10   8     1071.96     1036.73     89.12 o 
  -6  10   8     1223.99     1047.72     87.15 o 
  -5  10   8       24.91        0.00     44.14 o 
  -4  10   8     2246.37     2294.53    310.21 o 
  -3  10   8      509.13      502.19     87.35 o 
  -2  10   8      454.85      366.93     79.91 o 
  -1  10   8      959.50      851.37    102.23 o 
   0  10   8      848.65      753.21     81.57 o 
   1  10   8     3644.34     3605.41    222.99 o 
   2  10   8      177.80      134.40     51.31 o 
   3  10   8      892.79      918.51     88.87 o 
   4  10   8      357.96      325.70     66.03 o 
   5  10   8     2757.60     2552.69    191.77 o 
   6  10   8      558.03      528.60    232.28 o 
   7  10   8      424.20      567.30    307.58 o 
   8  10   8       35.28       42.00     60.08 o 
   9  10   8       35.36       12.45     84.86 o 
  10  10   8      638.92      900.74    148.73 o 
  -9  11   8       71.10       17.48     51.31 o 
  -8  11   8     1043.69      832.54     87.75 o 
  -7  11   8     1096.51     1059.21     92.10 o 
  -6  11   8      447.01      310.51     59.43 o 
  -5  11   8      132.97      207.92     65.84 o 
  -4  11   8      141.41      233.92     77.77 o 
  -3  11   8     2344.29     2000.82    271.62 o 
  -2  11   8      758.45      650.48    159.80 o 
  -1  11   8       65.95        0.00     52.68 o 
   0  11   8      820.59      866.87     88.34 o 
   1  11   8      213.71      159.40     54.91 o 
   2  11   8     3853.47     3427.45    167.20 o 
   3  11   8      235.72      226.59     57.82 o 
   4  11   8       63.65       93.28     51.59 o 
   5  11   8     2198.42     2177.16    132.78 o 
   6  11   8     1648.81     1558.27    119.00 o 
   7  11   8       24.36       47.22     75.99 o 
   8  11   8      202.40      196.69    148.30 o 
   9  11   8      487.91      609.51     96.33 o 
  -8  12   8      138.05       50.74     60.71 o 
  -7  12   8      139.01      170.23     98.43 o 
  -6  12   8        9.31       14.14     56.21 o 
  -5  12   8       26.06        2.37     55.30 o 
  -4  12   8       10.05        0.00     72.08 o 
  -3  12   8       31.05        6.57     64.90 o 
  -2  12   8      129.20      181.31    143.36 o 
  -1  12   8       52.92       61.36     66.25 o 
   0  12   8      108.76      200.27    125.48 o 
   1  12   8       11.36        9.16     51.43 o 
   2  12   8       50.99       99.31     59.16 o 
   3  12   8      244.39      243.58     65.11 o 
   4  12   8      498.01      607.25     82.82 o 
   5  12   8        0.95        4.91     67.74 o 
   6  12   8       74.89       72.59     60.87 o 
   7  12   8       21.41        0.00     67.24 o 
   8  12   8       15.32      145.23    117.59 o 
  -7  13   8      330.99      147.99     71.85 o 
  -6  13   8        0.64       25.48     63.83 o 
  -5  13   8      301.34      337.57     78.63 o 
  -4  13   8      796.66      858.71    120.22 o 
  -3  13   8     1637.30     1587.43    150.30 o 
  -2  13   8     1343.02     1525.03    380.06 o 
  -1  13   8       55.68       38.74    105.21 o 
   0  13   8        1.75       33.76     65.52 o 
   1  13   8       29.92       27.31     53.97 o 
   2  13   8      957.61      870.82     99.91 o 
   3  13   8      149.67      165.27     67.31 o 
   4  13   8       62.69       14.91     58.33 o 
   5  13   8       21.20        0.00     47.49 o 
   6  13   8        3.33        0.00     93.02 o 
   7  13   8      479.05      498.82    314.27 o 
  -6  14   8     1042.05      894.25    184.76 o 
  -5  14   8      197.98      241.46     78.75 o 
  -4  14   8      427.76      579.83    110.46 o 
  -3  14   8     1563.58     1485.22    155.62 o 
  -2  14   8     1300.77     1293.44    144.22 o 
  -1  14   8       75.82      130.20     80.96 o 
   0  14   8      462.37      597.54    128.58 o 
   1  14   8     2510.40     2654.14    216.15 o 
   2  14   8       12.82        0.00     53.85 o 
   3  14   8      228.86      256.69     77.39 o 
   4  14   8       67.60       77.65    166.73 o 
   5  14   8       92.59        0.00     82.87 o 
   6  14   8      774.76      751.93    146.70 o 
  -4  15   8       17.71       27.87     76.94 o 
  -3  15   8       98.30       52.41     83.87 o 
  -2  15   8       86.49       59.18     76.14 o 
  -1  15   8      174.36        0.00     76.16 o 
   0  15   8      530.70      527.53    113.24 o 
   1  15   8      127.24       98.94     83.95 o 
   2  15   8        8.77        0.00     77.13 o 
   3  15   8       42.97       96.18     87.80 o 
   4  15   8       13.42        0.00     86.59 o 
  -1  16   8       91.51        0.00    111.94 o 
   0  16   8      136.48      168.12     89.54 o 
   1  16   8      618.34      664.05    126.76 o 
 -12   1   9      222.12      216.82     93.94 o 
 -11   1   9       11.35        0.00     65.67 o 
 -10   1   9        0.14      119.22     86.14 o 
  -9   1   9     3452.53     3668.30    311.86 o 
  -8   1   9     2592.30     3007.99    181.59 o 
  -7   1   9      161.00      219.25     54.00 o 
  -6   1   9        2.29        0.00     29.51 o 
  -5   1   9     1354.49     1549.40     71.16 o 
  -4   1   9     9955.74     9576.44    184.34 o 
  -3   1   9      295.72      284.33     46.16 o 
  -2   1   9      484.94      505.49     37.28 o 
  -1   1   9      363.87      268.15     38.78 o 
   0   1   9     3558.49     3247.81    101.32 o 
   1   1   9     5469.79     5345.73    120.30 o 
   2   1   9        0.83        0.00     23.75 o 
   3   1   9     4379.09     4483.84    110.36 o 
   4   1   9       37.90       56.01     27.00 o 
   5   1   9     2790.89     2813.09    115.22 o 
   6   1   9     1455.10     1282.66     88.26 o 
   7   1   9       13.07        0.00     40.26 o 
   8   1   9     1783.08     1722.21    152.74 o 
   9   1   9      633.76      671.69    112.35 o 
  10   1   9      298.05      468.41    101.34 o 
  11   1   9      340.44      396.64    110.73 o 
  12   1   9      500.78      486.72    122.03 o 
 -12   2   9      335.00      472.28    121.28 o 
 -11   2   9      208.52      288.91     99.94 o 
 -10   2   9      729.71      875.08     97.27 o 
  -9   2   9       49.94       38.09     49.33 o 
  -8   2   9      943.47      952.32     88.52 o 
  -7   2   9      401.98      312.12     60.21 o 
  -6   2   9     1320.25     1254.39     96.81 o 
  -5   2   9    12442.95    11832.96    219.56 o 
  -4   2   9     2408.71     2358.23     81.55 o 
  -3   2   9     1678.27     1504.40     55.43 o 
  -2   2   9       18.83       54.26     39.34 o 
  -1   2   9     1916.16     1843.50     67.09 o 
   0   2   9      117.43       74.84     24.78 o 
   1   2   9      357.46      367.78     39.14 o 
   2   2   9      169.31      207.45     36.88 o 
   3   2   9      228.06      231.48     61.15 o 
   4   2   9     7313.98     7468.67    196.38 o 
   5   2   9       62.18       97.76     49.29 o 
   6   2   9       14.70        3.72     37.08 o 
   7   2   9      240.67      306.08     81.27 o 
   8   2   9     1267.63     1314.11    102.45 o 
   9   2   9     1806.61     2151.74    231.92 o 
  10   2   9      749.54      901.03    132.99 o 
  11   2   9       17.50       40.43     77.41 o 
  12   2   9        0.40       56.42     88.14 o 
 -12   3   9      233.31      350.75    106.95 o 
 -11   3   9        0.10        0.00     58.94 o 
 -10   3   9      211.20      206.61     65.99 o 
  -9   3   9        7.05       25.38     49.36 o 
  -8   3   9       30.71       22.44     48.55 o 
  -7   3   9      579.17      580.81     71.04 o 
  -6   3   9      126.16       29.39     42.24 o 
  -5   3   9     2421.69     2555.71    112.20 o 
  -4   3   9      264.83      233.46     35.49 o 
  -3   3   9      336.27      399.17     34.12 o 
  -2   3   9      761.13      661.20     47.23 o 
  -1   3   9     4263.12     4301.66    106.83 o 
   0   3   9     5392.59     5482.62    137.45 o 
   1   3   9       15.15        0.00     22.85 o 
   2   3   9     2576.96     2567.48    121.81 o 
   3   3   9      120.22      182.97     50.38 o 
   4   3   9      398.59      428.48     57.29 o 
   5   3   9       11.69       19.10     37.59 o 
   6   3   9        6.14        0.00     36.02 o 
   7   3   9      824.73      754.30     81.54 o 
   8   3   9      350.59      378.03     68.06 o 
   9   3   9      130.07      104.87     56.48 o 
  10   3   9      180.28       31.87    122.93 o 
  11   3   9        6.56        0.00     74.71 o 
  12   3   9        9.64        9.90     92.30 o 
 -12   4   9     1167.39     1101.47    153.71 o 
 -11   4   9       11.99        0.00     56.21 o 
 -10   4   9       40.93       17.39     52.83 o 
  -9   4   9      188.15      213.27     60.89 o 
  -8   4   9     2578.57     2532.51    131.45 o 
  -7   4   9        5.34        0.00     39.92 o 
  -6   4   9      529.37      463.41     64.71 o 
  -5   4   9     6624.77     6489.35    211.99 o 
  -4   4   9      300.37      319.67     51.28 o 
  -3   4   9     4585.61     4651.24    209.55 o 
  -2   4   9     1369.94     1424.50    103.00 o 
  -1   4   9     1667.48     1597.86     71.09 o 
   0   4   9     7080.00     6662.88    139.61 o 
   1   4   9     4238.24     3865.99    154.89 o 
   2   4   9     2586.29     2511.05    128.24 o 
   3   4   9      686.95      734.43     82.49 o 
   4   4   9      297.40      310.91     64.94 o 
   5   4   9       14.96       30.09     37.46 o 
   6   4   9       17.72       56.22     42.32 o 
   7   4   9      170.17      164.55     52.79 o 
   8   4   9       97.91      132.55     54.56 o 
   9   4   9     1491.10     1485.08    150.85 o 
  10   4   9       46.35        0.00     65.83 o 
  11   4   9       38.76        8.11     78.08 o 
 -11   5   9      840.63      875.27    102.24 o 
 -10   5   9       81.86      109.42     59.15 o 
  -9   5   9     2179.82     1874.12    125.37 o 
  -8   5   9     3299.00     3398.79    151.02 o 
  -7   5   9      386.18      362.80     80.35 o 
  -6   5   9        1.73       12.21     39.84 o 
  -5   5   9     1856.59     1862.23    103.76 o 
  -4   5   9     6398.83     6793.00    190.20 o 
  -3   5   9     3004.52     3047.12    115.73 o 
  -2   5   9        1.38        0.00     25.27 o 
  -1   5   9     1364.53     1517.10     60.56 o 
   0   5   9     5509.37     5286.80    189.75 o 
   1   5   9     7346.21     7475.23    331.55 o 
   2   5   9        2.84       35.71     42.12 o 
   3   5   9        2.08        0.00     35.27 o 
   4   5   9     1144.06     1084.54    106.52 o 
   5   5   9     1232.42     1127.97     89.81 o 
   6   5   9     1205.25     1237.32     96.88 o 
   7   5   9      715.13      768.18    117.79 o 
   8   5   9      826.61      859.75     92.12 o 
   9   5   9        0.99        3.11     54.01 o 
  10   5   9      838.64      891.98    125.71 o 
  11   5   9        0.69        0.00     67.41 o 
 -11   6   9      602.68      692.63     97.25 o 
 -10   6   9        0.04        0.00     77.38 o 
  -9   6   9      115.10       40.22     52.44 o 
  -8   6   9      285.84      225.70     50.67 o 
  -7   6   9     2557.75     2743.74    241.03 o 
  -6   6   9     2296.91     2314.12    121.65 o 
  -5   6   9      440.13      469.61     63.71 o 
  -4   6   9      866.08      952.28     80.05 o 
  -3   6   9     2274.36     2159.43    103.72 o 
  -2   6   9      607.71      591.27    125.43 o 
  -1   6   9        8.38        1.47     34.73 o 
   0   6   9     2001.09     1814.70     95.33 o 
   1   6   9     4066.48     3978.45    145.17 o 
   2   6   9     5067.13     5114.83    196.69 o 
   3   6   9     1478.09     1610.35    120.24 o 
   4   6   9       96.04       75.50     54.57 o 
   5   6   9     3646.92     3746.96    177.52 o 
   6   6   9       11.75        4.50     51.75 o 
   7   6   9      957.86      693.69    105.71 o 
   8   6   9        0.72        0.00     49.15 o 
   9   6   9      690.14      620.44    165.12 o 
  10   6   9      605.88      442.48    111.16 o 
  11   6   9      179.58       77.69     73.06 o 
 -11   7   9       94.05        1.28     57.90 o 
 -10   7   9      224.62       61.82     61.38 o 
  -9   7   9     1285.45     1259.91    111.81 o 
  -8   7   9      182.02       57.07     45.56 o 
  -7   7   9      813.74      658.41     68.43 o 
  -6   7   9       65.28       93.84     72.12 o 
  -5   7   9       18.19       91.80     45.76 o 
  -4   7   9       41.02       88.80     44.21 o 
  -3   7   9      321.52      309.48     60.58 o 
  -2   7   9       62.72        2.92     42.86 o 
  -1   7   9       45.36       96.71     42.14 o 
   0   7   9     4640.68     4431.66    146.15 o 
   1   7   9       76.88       23.10     36.33 o 
   2   7   9     1342.09     1297.52     91.01 o 
   3   7   9     4501.93     4360.38    191.69 o 
   4   7   9      259.86      315.57     75.04 o 
   5   7   9     1224.92     1180.10    416.93 o 
   6   7   9     1123.97     1169.19    130.77 o 
   7   7   9        5.84        0.00     47.39 o 
   8   7   9      458.41      531.00     84.32 o 
   9   7   9      196.87      153.97    106.74 o 
  10   7   9      130.42      108.72     72.54 o 
  11   7   9      162.30      149.39     79.43 o 
 -10   8   9      784.26      756.62     98.63 o 
  -9   8   9      447.96      462.37     84.83 o 
  -8   8   9       49.10       55.33     67.46 o 
  -7   8   9       20.20        0.00     38.43 o 
  -6   8   9     3586.41     3387.71    146.19 o 
  -5   8   9        2.18        0.00     46.93 o 
  -4   8   9     1416.96     1334.15     98.03 o 
  -3   8   9       22.06       11.51     58.74 o 
  -2   8   9     2261.64     2124.45    140.34 o 
  -1   8   9    10024.61     9578.71    296.59 o 
   0   8   9       56.00       45.21     40.73 o 
   1   8   9     1173.90     1066.22    106.05 o 
   2   8   9      479.69      445.63     64.41 o 
   3   8   9     2438.41     2387.36    154.27 o 
   4   8   9     1602.47     1646.25    301.09 o 
   5   8   9      216.53       45.16    138.74 o 
   6   8   9      460.62      524.29     98.05 o 
   7   8   9       92.72      125.65     58.93 o 
   8   8   9     1121.94     1084.92    109.45 o 
   9   8   9       74.82        0.00     60.49 o 
  10   8   9       35.40        1.20     63.15 o 
 -10   9   9     2893.30     2740.15    391.45 o 
  -9   9   9       59.23        0.00     43.92 o 
  -8   9   9       75.59       55.37     48.37 o 
  -7   9   9     3832.35     3563.56    269.33 o 
  -6   9   9      817.02      774.25     76.14 o 
  -5   9   9     2068.24     2044.02    119.83 o 
  -4   9   9       63.32       30.80     54.58 o 
  -3   9   9     2464.17     2618.71    164.16 o 
  -2   9   9      430.78      428.47     80.41 o 
  -1   9   9      233.33      232.59    122.45 o 
   0   9   9     2222.72     2254.27    118.70 o 
   1   9   9       44.56       67.01     47.49 o 
   2   9   9     4666.10     4490.92    162.85 o 
   3   9   9       74.52       34.88     44.94 o 
   4   9   9     1651.58     1576.13    162.07 o 
   5   9   9      432.80      465.12     96.24 o 
   6   9   9       79.37       80.55     69.66 o 
   7   9   9     3244.62     2906.79    196.32 o 
   8   9   9      124.19       85.34     62.04 o 
   9   9   9        0.03       19.36     63.08 o 
  10   9   9       90.45       31.42     70.02 o 
  -9  10   9     1619.12     1484.06    111.01 o 
  -8  10   9      488.73      551.18     74.09 o 
  -7  10   9        5.16        0.00     42.34 o 
  -6  10   9     3088.82     3038.74    132.94 o 
  -5  10   9     3868.71     3736.27    562.24 o 
  -4  10   9       36.07       56.76     57.41 o 
  -3  10   9     1961.99     2239.17    304.56 o 
  -2  10   9     1791.48     1752.72    141.56 o 
  -1  10   9      159.74       86.24     62.04 o 
   0  10   9      900.14     1062.58     93.35 o 
   1  10   9      446.43      334.51     63.88 o 
   2  10   9     1082.93      951.64     97.12 o 
   3  10   9     4198.39     4080.58    161.48 o 
   4  10   9        0.56       52.20     59.91 o 
   5  10   9      250.42      381.01     72.00 o 
   6  10   9     2099.93     2098.05    178.12 o 
   7  10   9       22.11       38.08     69.82 o 
   8  10   9      415.81      408.73    172.80 o 
   9  10   9      380.16      315.32     85.14 o 
  -8  11   9      942.18      886.20     90.13 o 
  -7  11   9      346.57      306.66     73.21 o 
  -6  11   9      169.00      269.04     70.49 o 
  -5  11   9       86.86      176.32     81.82 o 
  -4  11   9     1044.53      796.27    122.53 o 
  -3  11   9      575.57      536.55     98.76 o 
  -2  11   9       16.09       24.79     61.64 o 
  -1  11   9       22.12        9.49     60.44 o 
   0  11   9      154.16       88.43     67.71 o 
   1  11   9      925.43      844.63    115.58 o 
   2  11   9      107.31       29.28     54.22 o 
   3  11   9      290.17      239.76     63.68 o 
   4  11   9      773.19      753.49     88.55 o 
   5  11   9      377.70      207.52     64.41 o 
   6  11   9     1394.77     1430.66    116.77 o 
   7  11   9      377.43      219.09     94.28 o 
   8  11   9       22.28       97.82     68.04 o 
  -8  12   9      250.64      202.70     83.67 o 
  -7  12   9     1469.96     1296.61    122.97 o 
  -6  12   9      239.54      176.88     70.46 o 
  -5  12   9        0.67       14.88     74.72 o 
  -4  12   9     1712.20     1575.48    153.02 o 
  -3  12   9      415.32      387.31     91.95 o 
  -2  12   9     2810.75     2608.74    179.74 o 
  -1  12   9      186.77      188.26     72.75 o 
   0  12   9      162.36       61.71     66.66 o 
   1  12   9     1363.95     1481.95    117.05 o 
   2  12   9     1751.02     1526.71    152.48 o 
   3  12   9      381.94      357.51     70.47 o 
   4  12   9       44.43       34.62     49.11 o 
   5  12   9     1456.40     1467.54    121.63 o 
   6  12   9       10.23        0.00     50.20 o 
   7  12   9      726.59      733.08    294.56 o 
  -7  13   9       47.37       21.55    100.44 o 
  -6  13   9       10.53        0.00     77.85 o 
  -5  13   9      281.71      339.27    102.66 o 
  -4  13   9      123.31       52.46     73.98 o 
  -3  13   9      734.38      548.31    103.15 o 
  -2  13   9       11.31        0.00    143.72 o 
  -1  13   9        3.19        5.51     66.43 o 
   0  13   9      267.10      219.26    102.66 o 
   1  13   9      656.79      453.03     99.49 o 
   2  13   9        1.68        0.00     63.67 o 
   3  13   9      209.91      193.64     70.98 o 
   4  13   9      141.03       71.37     80.89 o 
   5  13   9        9.39       54.62     56.66 o 
   6  13   9     1046.30     1088.66    150.00 o 
  -5  14   9      392.75      269.63    256.97 o 
  -4  14   9      153.06      122.58     85.35 o 
  -3  14   9      722.08      808.30    130.11 o 
  -2  14   9     1375.66     1399.68    230.17 o 
  -1  14   9     1548.47     1445.33    155.20 o 
   0  14   9      930.26      878.62    128.80 o 
   1  14   9      109.91      102.21     77.38 o 
   2  14   9       21.58        0.87     61.43 o 
   3  14   9      279.72      243.70     80.87 o 
   4  14   9      117.52      243.71    119.88 o 
   5  14   9      181.03       86.20     86.50 o 
  -3  15   9      661.46      853.35    164.66 o 
  -2  15   9     1853.64     1793.70    174.21 o 
  -1  15   9     1783.20     1729.95    170.01 o 
   0  15   9      101.23       94.46     83.79 o 
   1  15   9       33.97       17.70     80.95 o 
   2  15   9     2678.29     2977.45    212.41 o 
   3  15   9       16.39        0.00     70.51 o 
 -12   0  10      957.78     1399.33    251.27 o 
 -11   0  10     1743.64     1882.53    262.66 o 
 -10   0  10      289.74      187.40    141.21 o 
  -9   0  10      249.20      452.93    148.85 o 
  -8   0  10     3183.39     3624.72    291.89 o 
  -7   0  10     1298.29     1283.83    107.71 o 
  -6   0  10      197.19      157.92     80.32 o 
  -5   0  10       14.59        0.00     42.54 o 
  -4   0  10     4682.42     4385.90    165.82 o 
  -3   0  10      127.51      110.78     41.91 o 
  -2   0  10     7145.87     6914.76    208.38 o 
  -1   0  10     6063.99     5590.52    183.97 o 
   0   0  10       37.45       45.57     38.97 o 
   1   0  10     1746.49     1739.02    100.07 o 
   2   0  10     3183.10     3073.00    130.56 o 
   3   0  10    14439.24    14857.43    370.38 o 
   4   0  10      374.59      383.09     60.82 o 
   5   0  10     4218.92     4218.14    278.11 o 
   6   0  10      666.80      663.59    136.83 o 
   7   0  10       49.44        0.00     83.07 o 
   8   0  10     4020.61     3994.50    303.12 o 
   9   0  10     1086.63     1252.15    203.49 o 
  10   0  10      502.68      419.40    148.30 o 
  11   0  10      180.24       90.47    129.74 o 
 -12   1  10      208.36      192.14    108.08 o 
 -11   1  10     1050.99     1159.77    157.47 o 
 -10   1  10     1621.18     1467.42    163.44 o 
  -9   1  10      277.73      388.99     98.04 o 
  -8   1  10      315.11      395.88     79.23 o 
  -7   1  10      445.57      321.95     67.97 o 
  -6   1  10      113.36      167.26     39.86 o 
  -5   1  10     2114.13     2222.10     86.69 o 
  -4   1  10      417.74      479.48     47.02 o 
  -3   1  10      126.35      137.29     27.88 o 
  -2   1  10        5.15        0.00     20.69 o 
  -1   1  10     4518.25     4540.13    130.31 o 
   0   1  10      601.02      569.92     52.63 o 
   1   1  10     1569.38     1760.09     74.38 o 
   2   1  10     2717.24     2570.18     83.16 o 
   3   1  10      752.89      656.99     48.15 o 
   4   1  10      626.14      744.27     68.09 o 
   5   1  10      335.26      267.97     50.71 o 
   6   1  10      970.22      924.19    112.03 o 
   7   1  10      607.15      743.36    106.49 o 
   8   1  10        0.72        0.00     60.15 o 
   9   1  10      363.52      280.52     94.86 o 
  10   1  10        2.33        0.00     70.90 o 
  11   1  10      181.69      255.89    105.33 o 
 -12   2  10      144.68      337.60    166.29 o 
 -11   2  10     1469.20     1591.51    172.16 o 
 -10   2  10     1477.04     1589.17    166.78 o 
  -9   2  10      184.10      203.77     65.08 o 
  -8   2  10     2516.97     2307.38    126.34 o 
  -7   2  10       80.05       94.97     49.60 o 
  -6   2  10      109.97      120.11     44.23 o 
  -5   2  10     1331.99     1507.10     93.04 o 
  -4   2  10       34.81       23.26     29.08 o 
  -3   2  10     6387.40     6066.46    120.92 o 
  -2   2  10     3765.51     3338.21     96.95 o 
  -1   2  10      118.20       56.35     28.20 o 
   0   2  10     6474.70     6119.52    153.56 o 
   1   2  10     8415.99     8841.78    197.39 o 
   2   2  10      205.46      231.69     65.83 o 
   3   2  10     3463.72     3095.38    118.14 o 
   4   2  10     4199.10     4080.14    141.68 o 
   5   2  10        0.69       64.69     42.61 o 
   6   2  10     2979.64     3141.77    134.14 o 
   7   2  10      115.42      129.48    114.66 o 
   8   2  10       53.17        0.00    140.09 o 
   9   2  10     1066.22      969.47    213.20 o 
  10   2  10      294.85      280.19     99.84 o 
  11   2  10      118.01        0.00     79.60 o 
 -11   3  10      301.81      323.89    102.58 o 
 -10   3  10        1.16        0.00     52.64 o 
  -9   3  10     5935.94     6383.22    219.82 o 
  -8   3  10        0.54        3.42     50.41 o 
  -7   3  10     5244.05     5176.59    210.11 o 
  -6   3  10       82.35       59.33     58.49 o 
  -5   3  10      530.76      507.13     63.62 o 
  -4   3  10    14322.26    14166.26    301.94 o 
  -3   3  10     1404.89     1481.94     68.80 o 
  -2   3  10        8.42       30.13     28.06 o 
  -1   3  10     5779.86     5667.97    149.35 o 
   0   3  10    15662.02    15225.35    297.23 o 
   1   3  10     6521.65     6561.81    288.27 o 
   2   3  10     7619.73     7470.51    235.68 o 
   3   3  10     1940.58     1792.99     97.83 o 
   4   3  10      601.18      598.02     64.89 o 
   5   3  10     2403.46     2635.77    122.67 o 
   6   3  10       61.34       17.63     39.62 o 
   7   3  10     1224.45     1141.57     98.25 o 
   8   3  10     3052.62     3480.87    159.64 o 
   9   3  10     1293.42     1344.94    156.48 o 
  10   3  10     1667.72     1875.70    180.00 o 
  11   3  10      120.45       75.19    100.71 o 
 -11   4  10        0.81      119.24     63.60 o 
 -10   4  10        1.87       60.93     55.12 o 
  -9   4  10      177.40      115.59     55.67 o 
  -8   4  10     3044.23     3293.79    150.95 o 
  -7   4  10       46.46      119.74     50.60 o 
  -6   4  10        9.98       32.69     42.35 o 
  -5   4  10      601.30      729.07    104.40 o 
  -4   4  10     2815.60     2912.81    117.99 o 
  -3   4  10     3482.61     3415.04    121.78 o 
  -2   4  10     1002.23      989.63     59.65 o 
  -1   4  10     2153.72     2196.83    131.22 o 
   0   4  10     4864.20     4581.65    185.14 o 
   1   4  10     2140.12     2223.79    124.23 o 
   2   4  10     3174.79     3163.71    266.65 o 
   3   4  10      163.67      111.85     55.67 o 
   4   4  10      979.97      906.24     80.32 o 
   5   4  10       99.56      126.41     46.37 o 
   6   4  10     1998.56     1881.05    114.99 o 
   7   4  10      126.77      179.40     57.34 o 
   8   4  10       21.06        0.00     47.45 o 
   9   4  10     1249.25     1330.33    118.30 o 
  10   4  10       37.74        0.00     68.91 o 
  11   4  10      111.61      116.37     94.12 o 
 -11   5  10       19.94        0.00     60.16 o 
 -10   5  10      122.09      245.38     71.97 o 
  -9   5  10       10.92       10.50     48.79 o 
  -8   5  10       11.85      131.91     53.06 o 
  -7   5  10        9.88        0.00     44.84 o 
  -6   5  10      257.87      302.78     58.90 o 
  -5   5  10       19.67       31.54     41.70 o 
  -4   5  10       53.42       84.16     73.51 o 
  -3   5  10      171.68      177.56     45.65 o 
  -2   5  10       11.49        0.00     40.63 o 
  -1   5  10       33.98       43.06     34.46 o 
   0   5  10       93.64      126.30     40.81 o 
   1   5  10      436.59      522.85     74.56 o 
   2   5  10      345.48      354.42     72.52 o 
   3   5  10      784.37      722.51    144.91 o 
   4   5  10      160.98       56.16     52.99 o 
   5   5  10       25.38        0.00     40.45 o 
   6   5  10      179.52      189.31     54.82 o 
   7   5  10       84.06       99.13     49.63 o 
   8   5  10       62.62       57.66     54.30 o 
   9   5  10       52.78       54.40     62.18 o 
  10   5  10      325.67      273.20     78.25 o 
  11   5  10       21.29        0.00     79.72 o 
 -11   6  10       31.79       84.95     61.28 o 
 -10   6  10       11.37        0.00     56.77 o 
  -9   6  10       77.69       82.59     56.14 o 
  -8   6  10     1103.52     1088.41    100.92 o 
  -7   6  10      335.65      265.09     78.87 o 
  -6   6  10      178.74       88.24     50.17 o 
  -5   6  10      634.44      503.62     68.05 o 
  -4   6  10      836.89      849.33     80.60 o 
  -3   6  10      399.86      467.72     63.09 o 
  -2   6  10     1170.86     1037.54    195.36 o 
  -1   6  10      107.88      115.81     44.51 o 
   0   6  10       97.06       98.33     41.80 o 
   1   6  10      216.73      124.68     73.37 o 
   2   6  10      803.43      980.23    100.67 o 
   3   6  10       24.64       17.27     70.48 o 
   4   6  10     2000.93     1874.92    136.30 o 
   5   6  10      944.78     1098.38    160.44 o 
   6   6  10       51.52       42.12     46.45 o 
   7   6  10        1.01       39.67     51.07 o 
   8   6  10     1512.27     1617.70    137.45 o 
   9   6  10        2.70        0.00     55.61 o 
  10   6  10        0.14        0.00     63.28 o 
 -10   7  10      799.19      555.31     88.64 o 
  -9   7  10      184.45       86.82     58.57 o 
  -8   7  10       34.62       16.53     48.71 o 
  -7   7  10      793.47      703.21    126.89 o 
  -6   7  10     5713.55     5513.33    200.85 o 
  -5   7  10     1435.45     1396.09    106.64 o 
  -4   7  10       47.70        1.34     41.75 o 
  -3   7  10     1861.92     1825.61    138.02 o 
  -2   7  10       45.66        0.00     45.50 o 
  -1   7  10     5027.52     4922.75    215.16 o 
   0   7  10      514.79      399.41     63.96 o 
   1   7  10      862.33      922.10    107.94 o 
   2   7  10     2614.76     2487.86    138.21 o 
   3   7  10        6.12       12.93     54.33 o 
   4   7  10     1759.87     1762.58    139.90 o 
   5   7  10       45.88       45.92     61.21 o 
   6   7  10      431.27      449.69     75.82 o 
   7   7  10     1095.72     1110.26    104.84 o 
   8   7  10     1343.25     1190.98    113.29 o 
   9   7  10       63.50       67.18     62.98 o 
  10   7  10       12.76        8.46     68.97 o 
 -10   8  10      260.55      280.61     74.82 o 
  -9   8  10      393.14      430.18     79.99 o 
  -8   8  10     1502.57     1603.28    228.08 o 
  -7   8  10      988.49     1000.94     97.81 o 
  -6   8  10     1936.17     1879.85    165.93 o 
  -5   8  10     3718.14     3644.06    148.99 o 
  -4   8  10      110.20      210.72    109.83 o 
  -3   8  10       33.91       92.44     45.64 o 
  -2   8  10     2244.87     2317.67    299.86 o 
  -1   8  10        3.02        0.00     42.49 o 
   0   8  10      216.20      146.68     50.68 o 
   1   8  10     2743.68     2733.23    161.84 o 
   2   8  10      573.57      430.59     66.39 o 
   3   8  10     3433.38     3397.19    190.31 o 
   4   8  10     1158.44     1177.82    124.57 o 
   5   8  10       21.78        0.00    101.19 o 
   6   8  10     1348.70     1454.12    144.22 o 
   7   8  10     1623.65     1546.83    123.29 o 
   8   8  10       49.54       29.72     56.53 o 
   9   8  10      527.32      579.04     93.74 o 
  10   8  10      347.11      343.92     89.47 o 
  -9   9  10     1707.11     1637.73    131.69 o 
  -8   9  10        7.75       23.34     49.81 o 
  -7   9  10      812.41      901.34    130.54 o 
  -6   9  10       54.68        0.00     45.85 o 
  -5   9  10       97.06       62.94     61.05 o 
  -4   9  10     6030.22     6188.45    249.56 o 
  -3   9  10      122.22       93.54     56.45 o 
  -2   9  10      405.05      386.79    204.09 o 
  -1   9  10       21.46       80.03     53.29 o 
   0   9  10     2771.01     2729.31    131.78 o 
   1   9  10        2.71       26.09     42.74 o 
   2   9  10      443.76      250.11     79.21 o 
   3   9  10       84.66        0.00     72.67 o 
   4   9  10      452.97      315.45    173.10 o 
   5   9  10      874.87      991.81    155.30 o 
   6   9  10        5.98      109.09     75.36 o 
   7   9  10        8.78        0.00     54.00 o 
   8   9  10     1101.94      980.64    136.17 o 
   9   9  10      444.41      509.55    109.46 o 
  -9  10  10      741.08      651.26     82.52 o 
  -8  10  10      505.82      539.26     88.34 o 
  -7  10  10      300.71      346.77     85.41 o 
  -6  10  10      914.08      868.13    119.35 o 
  -5  10  10       43.66        0.00     52.78 o 
  -4  10  10      298.35      487.72     96.66 o 
  -3  10  10     3902.96     3796.09    221.01 o 
  -2  10  10      308.59      205.90    145.31 o 
  -1  10  10      700.63      826.98    105.92 o 
   0  10  10        4.81        0.00     43.84 o 
   1  10  10        2.81        0.00     43.28 o 
   2  10  10     1739.95     1800.97    120.07 o 
   3  10  10      423.55      393.66     73.11 o 
   4  10  10       24.91       69.55     50.96 o 
   5  10  10      621.37      472.40    109.00 o 
   6  10  10      353.07      212.78    123.57 o 
   7  10  10      517.78      439.71    105.48 o 
   8  10  10      168.34      139.21     77.41 o 
  -8  11  10       78.58       49.30     69.81 o 
  -7  11  10      122.60      184.92     79.61 o 
  -6  11  10      887.17      942.05    128.58 o 
  -5  11  10      733.31      594.44    108.40 o 
  -4  11  10       61.95        0.00     66.06 o 
  -3  11  10      443.03      644.72    227.82 o 
  -2  11  10      116.71       75.68     67.92 o 
  -1  11  10     1781.92     1799.24    234.03 o 
   0  11  10        1.57        0.00     52.35 o 
   1  11  10      195.12      131.75     56.95 o 
   2  11  10     1600.62     1398.21    112.30 o 
   3  11  10      406.37      405.81     70.76 o 
   4  11  10      174.81      192.41     64.60 o 
   5  11  10      232.52      342.57     72.96 o 
   6  11  10      255.99      221.87    103.09 o 
   7  11  10      187.42      150.39    173.82 o 
   8  11  10      261.47      234.89     80.00 o 
  -7  12  10        0.06        1.22     71.47 o 
  -6  12  10       49.80       89.27     85.80 o 
  -5  12  10       28.77      138.16     87.03 o 
  -4  12  10       13.94        0.00     73.28 o 
  -3  12  10       24.87       69.13     74.13 o 
  -2  12  10       47.77      100.50     76.89 o 
  -1  12  10      102.84        0.00     86.21 o 
   0  12  10      129.24      223.31     79.03 o 
   1  12  10      124.08      109.84     64.42 o 
   2  12  10        3.81       58.72     54.08 o 
   3  12  10       32.95       93.99     57.75 o 
   4  12  10        1.12       83.88     57.93 o 
   5  12  10       40.93        0.00     50.71 o 
   6  12  10       47.87        0.00     56.00 o 
   7  12  10       20.54       62.67     63.87 o 
  -6  13  10      854.95      844.77    135.01 o 
  -5  13  10      430.65      461.43    112.17 o 
  -4  13  10        3.04        2.44     75.35 o 
  -3  13  10     1268.85     1243.66    145.80 o 
  -2  13  10        4.00        0.00     72.27 o 
  -1  13  10     2986.56     2841.01    248.92 o 
   0  13  10       36.52        0.00     63.21 o 
   1  13  10       13.07        5.51     71.63 o 
   2  13  10       64.69       10.01     56.05 o 
   3  13  10        2.45       51.53     57.20 o 
   4  13  10       29.36        0.00     51.12 o 
   5  13  10        0.09       10.76     69.68 o 
  -4  14  10        4.21       72.24     86.06 o 
  -3  14  10      327.56      465.01    111.07 o 
  -2  14  10     3345.04     3552.46    225.09 o 
  -1  14  10      161.39       61.72     80.10 o 
   0  14  10       75.83       98.61     84.11 o 
   1  14  10       49.68       79.68     77.47 o 
   2  14  10      480.58      519.91    111.14 o 
   3  14  10      575.34      617.12    101.08 o 
   4  14  10        0.12        0.00     60.04 o 
   0  15  10      225.88      153.54     94.51 o 
 -11   1  11      319.23      366.20    120.71 o 
 -10   1  11        6.23       17.87     86.61 o 
  -9   1  11      827.25      999.62    137.63 o 
  -8   1  11       26.40        0.00     58.98 o 
  -7   1  11     2805.69     2824.69    132.36 o 
  -6   1  11      225.98      191.18     57.36 o 
  -5   1  11       85.92       88.07     34.48 o 
  -4   1  11     2804.76     3129.96    100.26 o 
  -3   1  11     1060.21     1020.22     55.02 o 
  -2   1  11      125.82      102.17     28.25 o 
  -1   1  11      798.12      806.56     63.97 o 
   0   1  11     6430.07     6452.43    130.97 o 
   1   1  11      492.07      537.12     49.14 o 
   2   1  11     2142.63     2426.27    107.94 o 
   3   1  11      130.44      154.04     41.98 o 
   4   1  11     1428.42     1367.99     88.97 o 
   5   1  11      518.36      719.26    100.41 o 
   6   1  11       35.40       96.73     63.26 o 
   7   1  11      405.32      303.58     86.09 o 
   8   1  11      629.86      769.41    145.79 o 
   9   1  11     1205.11     1404.60    175.49 o 
  10   1  11      332.87      394.74    108.26 o 
  11   1  11        6.82        0.00     88.46 o 
 -11   2  11      455.50      530.94    129.60 o 
 -10   2  11     1037.07     1251.26    157.35 o 
  -9   2  11       36.27        0.00     74.61 o 
  -8   2  11     1158.21     1080.66    118.73 o 
  -7   2  11      150.24      224.75     59.21 o 
  -6   2  11        2.47        0.00     55.59 o 
  -5   2  11      173.84      117.83     46.62 o 
  -4   2  11     2746.04     2859.52    147.54 o 
  -3   2  11     1972.85     2020.70     81.80 o 
  -2   2  11        1.01       20.11     33.15 o 
  -1   2  11      158.34      127.03     32.43 o 
   0   2  11     1737.34     1746.57    108.56 o 
   1   2  11     6401.06     6383.93    259.80 o 
   2   2  11     1985.50     2029.79    102.88 o 
   3   2  11        6.66       14.50     35.57 o 
   4   2  11       85.87       53.26     38.03 o 
   5   2  11       37.58       48.60     42.26 o 
   6   2  11       13.18      143.04     79.28 o 
   7   2  11      160.55      222.32     77.19 o 
   8   2  11     1391.38     1445.23    309.65 o 
   9   2  11      301.82      232.24    178.08 o 
  10   2  11      181.63      296.21    103.99 o 
  11   2  11      159.60       78.04    247.05 o 
 -11   3  11      464.35      527.55    121.03 o 
 -10   3  11        5.66       15.15     78.92 o 
  -9   3  11      718.08      792.75     93.18 o 
  -8   3  11       20.04       50.23     52.88 o 
  -7   3  11      155.24       84.35     53.15 o 
  -6   3  11      792.15      799.51     92.59 o 
  -5   3  11        1.77        0.00     37.65 o 
  -4   3  11      170.29      267.63     67.31 o 
  -3   3  11      293.39      333.58     43.09 o 
  -2   3  11        1.20        0.00     27.94 o 
  -1   3  11      372.68      329.55     42.01 o 
   0   3  11       46.50      117.62     46.22 o 
   1   3  11      595.65      543.95     74.04 o 
   2   3  11      126.37       89.21     47.25 o 
   3   3  11     1249.62     1430.83     93.12 o 
   4   3  11       86.03       59.80     41.16 o 
   5   3  11      853.32      716.28     85.71 o 
   6   3  11      319.13      250.57     56.91 o 
   7   3  11      216.09      262.70     61.19 o 
   8   3  11      172.15      118.80     82.03 o 
   9   3  11        9.53       15.56     75.28 o 
  10   3  11       60.96      149.06     94.20 o 
  11   3  11      315.73        0.00     93.34 o 
 -11   4  11     1218.24     1368.02    236.74 o 
 -10   4  11        1.14       14.07    133.55 o 
  -9   4  11      231.62      261.08     70.56 o 
  -8   4  11     2989.86     3033.85    150.21 o 
  -7   4  11     1147.58     1091.90     97.52 o 
  -6   4  11      417.63      344.78     63.13 o 
  -5   4  11      731.16      839.35     82.53 o 
  -4   4  11     3000.97     2826.12    121.44 o 
  -3   4  11      370.89      416.70     56.18 o 
  -2   4  11        9.15        0.00     33.25 o 
  -1   4  11      515.34      578.04     54.04 o 
   0   4  11      127.13      179.76     44.18 o 
   1   4  11     5802.21     5852.26    210.13 o 
   2   4  11       82.84       92.04     45.97 o 
   3   4  11      452.92      450.23    194.05 o 
   4   4  11     2968.92     3160.60    155.39 o 
   5   4  11      328.38      228.31     54.89 o 
   6   4  11     1307.69     1395.66    107.49 o 
   7   4  11      370.98      400.90     72.68 o 
   8   4  11     1345.93     1530.27    119.78 o 
   9   4  11      693.62      624.05    121.62 o 
  10   4  11      886.74      957.21    143.89 o 
 -10   5  11       18.53        0.00     53.63 o 
  -9   5  11      797.46      760.55     92.49 o 
  -8   5  11      765.89      761.45    137.20 o 
  -7   5  11     3146.51     3276.24    153.13 o 
  -6   5  11        9.00        0.00     45.07 o 
  -5   5  11     1581.94     1627.16    119.76 o 
  -4   5  11     1642.45     1653.89    101.75 o 
  -3   5  11     1765.04     1843.86    203.52 o 
  -2   5  11       49.94       76.95     49.56 o 
  -1   5  11      360.99      309.80     52.80 o 
   0   5  11     2738.56     2782.97    117.56 o 
   1   5  11       91.60       79.06     52.88 o 
   2   5  11     1191.80     1245.05    110.23 o 
   3   5  11      100.27       64.35     54.56 o 
   4   5  11      374.09      377.97     79.93 o 
   5   5  11     3264.18     3236.13    161.27 o 
   6   5  11      380.70      314.84     64.58 o 
   7   5  11       32.51       79.00     55.62 o 
   8   5  11      251.01      157.29    103.00 o 
   9   5  11     1758.64     1942.23    144.66 o 
  10   5  11      712.98      870.04    147.37 o 
 -10   6  11      197.15      116.30     84.04 o 
  -9   6  11     1156.61     1405.96    142.30 o 
  -8   6  11      173.13      247.78     67.86 o 
  -7   6  11       94.16       26.75     74.32 o 
  -6   6  11      115.91       88.57     52.55 o 
  -5   6  11      157.85      188.60     57.67 o 
  -4   6  11      987.05      981.00     91.24 o 
  -3   6  11      694.42      742.45    238.29 o 
  -2   6  11     1591.30     1575.19    119.46 o 
  -1   6  11      807.69      753.45     90.18 o 
   0   6  11     1615.87     1808.86    102.89 o 
   1   6  11      735.81      688.48     83.94 o 
   2   6  11      310.82      467.72    137.66 o 
   3   6  11      275.11      252.89     66.64 o 
   4   6  11        3.99        0.00     51.19 o 
   5   6  11       58.31       73.50     58.83 o 
   6   6  11      261.99      192.67     60.34 o 
   7   6  11      140.60       96.30     56.10 o 
   8   6  11      336.84      412.79     80.39 o 
   9   6  11       21.16       62.01     60.99 o 
  10   6  11       80.92       86.98    128.38 o 
 -10   7  11       49.15       49.74     61.11 o 
  -9   7  11      435.11      299.68     73.20 o 
  -8   7  11      516.03      412.78    109.08 o 
  -7   7  11     1022.38     1062.27    100.50 o 
  -6   7  11        9.89       30.70     51.37 o 
  -5   7  11     1836.18     1599.52    112.15 o 
  -4   7  11      588.00      595.73    186.64 o 
  -3   7  11       78.32        6.81     59.85 o 
  -2   7  11       21.11       29.82     49.39 o 
  -1   7  11      540.37      555.95     95.97 o 
   0   7  11      448.03      473.75     66.57 o 
   1   7  11      406.42      405.07     94.63 o 
   2   7  11        1.38       27.03     48.87 o 
   3   7  11       20.02        0.00     51.24 o 
   4   7  11       18.11        5.15     53.20 o 
   5   7  11       73.66       19.54    114.37 o 
   6   7  11        2.78        0.00     48.94 o 
   7   7  11      174.32       80.06     60.51 o 
   8   7  11        8.27        0.00     59.87 o 
   9   7  11       14.87        2.91     62.76 o 
  -9   8  11      379.40      278.69     79.58 o 
  -8   8  11      218.98      104.44     60.63 o 
  -7   8  11     1037.74     1160.67    108.67 o 
  -6   8  11        7.03       27.14     89.12 o 
  -5   8  11     1127.55      984.54    119.10 o 
  -4   8  11      144.97       32.69     65.21 o 
  -3   8  11     1493.85     1691.28    166.53 o 
  -2   8  11      199.52       58.46     89.28 o 
  -1   8  11        1.63       26.86     48.41 o 
   0   8  11       66.21       75.53     52.46 o 
   1   8  11      186.77       90.47     50.61 o 
   2   8  11     2349.34     2193.31    123.52 o 
   3   8  11      337.73      334.79     65.40 o 
   4   8  11       13.03        0.00     62.56 o 
   5   8  11        2.39        0.00     63.37 o 
   6   8  11       47.71        0.00    147.34 o 
   7   8  11     1714.74     1553.39    212.56 o 
   8   8  11      143.43      113.55     66.81 o 
   9   8  11       16.16      136.21     69.82 o 
  -9   9  11      567.68      563.47    124.93 o 
  -8   9  11       59.28       46.59     59.40 o 
  -7   9  11      392.51      268.57     81.17 o 
  -6   9  11     6015.21     5879.07    255.52 o 
  -5   9  11        5.21       68.14     62.26 o 
  -4   9  11      350.82      536.42     76.64 o 
  -3   9  11     2243.18     2523.10    170.55 o 
  -2   9  11     2081.45     2137.27    157.25 o 
  -1   9  11     4329.06     4278.37    202.59 o 
   0   9  11     1090.02     1154.40    118.16 o 
   1   9  11      565.16      537.35     74.56 o 
   2   9  11      828.57      786.20     86.11 o 
   3   9  11     3382.12     3176.22    151.95 o 
   4   9  11      316.07      201.39     73.80 o 
   5   9  11      281.89      345.39     95.40 o 
   6   9  11     2855.09     2966.06    203.47 o 
   7   9  11      231.10      157.39     68.31 o 
   8   9  11     2445.68     2612.30    250.93 o 
  -8  10  11     1126.59      978.48    167.05 o 
  -7  10  11      763.82      648.79    111.55 o 
  -6  10  11       54.62       19.80     64.60 o 
  -5  10  11     1032.76      915.95    101.58 o 
  -4  10  11      813.47      808.31    117.16 o 
  -3  10  11        3.84        0.00     55.23 o 
  -2  10  11     1463.61     1499.74    143.23 o 
  -1  10  11      760.49      945.90    268.88 o 
   0  10  11      151.64       76.06     57.19 o 
   1  10  11      921.38      889.57     94.90 o 
   2  10  11     1318.92     1455.45    112.59 o 
   3  10  11      383.63      334.57     68.33 o 
   4  10  11     1679.77     2021.02    132.42 o 
   5  10  11      141.50      166.96     85.75 o 
   6  10  11      588.90      270.32    182.06 o 
   7  10  11     1062.28     1007.98    139.88 o 
   8  10  11       28.24       76.58     68.76 o 
  -7  11  11       94.35      176.62     81.54 o 
  -6  11  11        6.53        0.00     54.79 o 
  -5  11  11      436.66      470.44    105.36 o 
  -4  11  11       72.89       83.30     77.29 o 
  -3  11  11     1198.54     1375.88    148.13 o 
  -2  11  11      747.94      594.03    103.31 o 
  -1  11  11      123.28      277.56     81.78 o 
   0  11  11      330.85      365.71    108.63 o 
   1  11  11      103.55      128.53    120.22 o 
   2  11  11       15.19       13.09     47.38 o 
   3  11  11      297.70      290.61    119.30 o 
   4  11  11      617.23      575.73     85.14 o 
   5  11  11      654.45      602.32     89.75 o 
   6  11  11      271.32      212.81     70.01 o 
   7  11  11      203.84      143.01     94.27 o 
  -6  12  11      162.66       84.02     77.69 o 
  -5  12  11      190.46      114.49     91.97 o 
  -4  12  11      936.31     1028.68    172.71 o 
  -3  12  11        0.84       39.47     75.07 o 
  -2  12  11      217.84      213.74     87.84 o 
  -1  12  11      379.58      317.06    276.72 o 
   0  12  11      587.53      606.73    130.42 o 
   1  12  11      106.06        3.23     62.72 o 
   2  12  11       38.58       18.88     60.10 o 
   3  12  11      376.65      187.48     85.30 o 
   4  12  11      180.86      120.20     81.39 o 
   5  12  11      210.79       21.38     59.43 o 
   6  12  11      291.25      245.38    110.81 o 
  -5  13  11     1345.10     1352.94    162.89 o 
  -4  13  11       20.83       15.57    100.59 o 
  -3  13  11      338.95       86.91     84.86 o 
  -2  13  11      147.48      136.90     83.49 o 
  -1  13  11      285.56      296.41     94.01 o 
   0  13  11      305.75      352.67     98.61 o 
   1  13  11       10.40        0.00    104.65 o 
   2  13  11        0.42        0.00     55.11 o 
   3  13  11        3.36        0.00     77.16 o 
   4  13  11      159.82       78.44     61.29 o 
  -2  14  11      873.68      759.17    130.29 o 
  -1  14  11      531.46      708.52    128.82 o 
   0  14  11      253.44      281.43    101.74 o 
   1  14  11      438.86      594.29    179.87 o 
   2  14  11      425.90      246.96    113.01 o 
 -11   0  12     4508.85     5349.00    405.70 o 
 -10   0  12      402.24      397.50    173.46 o 
  -9   0  12      815.39      882.45    187.16 o 
  -8   0  12     4582.47     5004.70    343.90 o 
  -7   0  12       90.04      140.57    101.31 o 
  -6   0  12     4149.33     4280.18    285.12 o 
  -5   0  12      137.09       59.08     50.22 o 
  -4   0  12     1268.01     1144.62    106.52 o 
  -3   0  12     2377.66     2199.03    138.46 o 
  -2   0  12      288.70      297.67     49.70 o 
  -1   0  12      672.86      753.05     84.48 o 
   0   0  12     1468.96     1441.16     82.05 o 
   1   0  12     7160.59     7112.38    409.64 o 
   2   0  12      896.50     1133.96    166.45 o 
   3   0  12     1366.48     1370.10    180.79 o 
   4   0  12       21.78       71.12     85.54 o 
   5   0  12      414.42      382.77    127.27 o 
   6   0  12     7803.18     8307.02    446.00 o 
   7   0  12        3.61       66.10    103.30 o 
   8   0  12        5.54       25.80    106.16 o 
   9   0  12      104.75        0.00    111.34 o 
  10   0  12      531.38      391.21    174.26 o 
 -11   1  12      342.35      362.11    123.19 o 
 -10   1  12     1271.75     1258.17    164.20 o 
  -9   1  12        1.64       61.56     81.28 o 
  -8   1  12      597.90      792.62    117.35 o 
  -7   1  12     2573.31     2541.03    130.33 o 
  -6   1  12        1.99        0.00     42.98 o 
  -5   1  12      164.33      237.28     53.16 o 
  -4   1  12      119.67      174.51     41.59 o 
  -3   1  12      528.72      396.45     46.97 o 
  -2   1  12     2558.22     2497.12     80.60 o 
  -1   1  12       22.54       31.24     41.24 o 
   0   1  12      376.14      444.14     48.49 o 
   1   1  12      904.73      804.68     73.42 o 
   2   1  12     1213.99     1227.09     86.26 o 
   3   1  12     2126.17     2298.71    113.22 o 
   4   1  12     2229.77     2190.54    160.94 o 
   5   1  12      803.97      765.14    111.79 o 
   6   1  12      455.13      538.32    102.80 o 
   7   1  12      663.54      804.27    124.43 o 
   8   1  12     1045.02     1208.01    267.00 o 
   9   1  12      348.20      230.42     95.24 o 
  10   1  12      179.63      259.44    105.59 o 
 -10   2  12      398.75      471.75    118.15 o 
  -9   2  12     1325.53     1238.31    151.67 o 
  -8   2  12      416.71      364.75     76.14 o 
  -7   2  12      678.08      783.90     86.90 o 
  -6   2  12       91.62       40.35     47.13 o 
  -5   2  12      150.68      147.63     48.16 o 
  -4   2  12      239.83      304.10     54.37 o 
  -3   2  12       81.07       32.44     38.80 o 
  -2   2  12       55.42       62.87     28.62 o 
  -1   2  12     1333.62     1313.52     70.30 o 
   0   2  12       21.04       53.11     44.81 o 
   1   2  12     1455.70     1741.80     99.96 o 
   2   2  12     1474.25     1525.76     95.67 o 
   3   2  12     2165.64     2342.48    114.92 o 
   4   2  12        6.36       58.85     43.07 o 
   5   2  12     2185.82     2400.52    173.08 o 
   6   2  12      269.50      259.45    106.32 o 
   7   2  12      668.41      499.19     98.82 o 
   8   2  12      401.62      573.84    243.19 o 
   9   2  12       59.62        0.00     76.20 o 
  10   2  12      938.13      840.85    150.10 o 
 -10   3  12        2.93        0.00     81.17 o 
  -9   3  12        4.83        0.00     47.47 o 
  -8   3  12     1482.57     1415.22    114.55 o 
  -7   3  12       14.86        0.00    105.37 o 
  -6   3  12       77.91       75.41     48.77 o 
  -5   3  12     2126.52     2098.22    116.44 o 
  -4   3  12       11.61       14.00     39.04 o 
  -3   3  12     6393.68     6681.06    188.09 o 
  -2   3  12      379.99      433.60     56.85 o 
  -1   3  12      512.87      475.95     64.91 o 
   0   3  12     5726.48     5687.66    206.27 o 
   1   3  12      965.06     1046.00     99.14 o 
   2   3  12      920.94      831.63     78.10 o 
   3   3  12     2029.90     1858.86    107.69 o 
   4   3  12     2251.46     2430.62    123.77 o 
   5   3  12      754.70      897.65     87.51 o 
   6   3  12     3141.77     3709.22    330.68 o 
   7   3  12       33.04      103.56     77.91 o 
   8   3  12        3.04        0.00     72.78 o 
   9   3  12     3981.75     4113.02    372.01 o 
  10   3  12        6.97        0.00     95.97 o 
 -10   4  12       57.63       57.59     61.63 o 
  -9   4  12     1146.11     1027.12    108.89 o 
  -8   4  12       29.21        8.35     55.31 o 
  -7   4  12       28.58       10.82     61.86 o 
  -6   4  12       85.34       42.39     49.24 o 
  -5   4  12     1105.95     1271.51     98.23 o 
  -4   4  12     2756.05     2796.08    127.35 o 
  -3   4  12       44.94        0.00     54.47 o 
  -2   4  12       21.55       25.76     68.45 o 
  -1   4  12     1932.38     1772.96     97.28 o 
   0   4  12      801.51      744.58     71.58 o 
   1   4  12      579.47      773.94     92.57 o 
   2   4  12      207.03      224.31     65.84 o 
   3   4  12      304.65      330.62     59.65 o 
   4   4  12        3.65        0.00     40.55 o 
   5   4  12      386.60      413.15     82.76 o 
   6   4  12       93.05      116.18     54.07 o 
   7   4  12        7.06        0.00     72.44 o 
   8   4  12      873.94      806.67    130.07 o 
   9   4  12      515.24      575.47    124.52 o 
  10   4  12     1260.96     1060.59    157.99 o 
 -10   5  12      441.55      443.76     89.96 o 
  -9   5  12      298.70      344.15     78.31 o 
  -8   5  12      351.82      381.19     76.22 o 
  -7   5  12     1198.14     1274.92    151.08 o 
  -6   5  12     2860.51     2778.28    140.79 o 
  -5   5  12      806.50      876.47    106.55 o 
  -4   5  12     1877.84     1861.53    111.30 o 
  -3   5  12      114.25      160.78    107.76 o 
  -2   5  12       12.91        0.00     51.51 o 
  -1   5  12     2646.98     2650.84    151.66 o 
   0   5  12       19.40       32.29     37.24 o 
   1   5  12     2566.22     2526.43    213.72 o 
   2   5  12     3023.44     3129.30    174.74 o 
   3   5  12        3.32        0.00     48.53 o 
   4   5  12      142.88      240.87     57.42 o 
   5   5  12      262.86      299.79    112.18 o 
   6   5  12       17.71        0.00     47.35 o 
   7   5  12       92.65       93.09     60.08 o 
   8   5  12      510.76      560.89    116.82 o 
   9   5  12      141.73      150.65     91.38 o 
  -9   6  12       84.70      130.37     63.72 o 
  -8   6  12     1938.36     1935.08    132.94 o 
  -7   6  12       18.14       30.51     57.19 o 
  -6   6  12     2676.01     2830.93    233.17 o 
  -5   6  12      257.72      243.85     91.08 o 
  -4   6  12      114.02      116.83     83.07 o 
  -3   6  12      278.37      254.54     74.16 o 
  -2   6  12       68.03      118.71     52.77 o 
  -1   6  12       23.78        0.00     44.03 o 
   0   6  12     1387.57     1251.11    127.05 o 
   1   6  12     1275.03     1325.41    134.33 o 
   2   6  12     1331.46     1344.75    122.01 o 
   3   6  12       62.26       84.01     61.69 o 
   4   6  12       28.80        0.00     53.41 o 
   5   6  12      172.75      179.17     86.49 o 
   6   6  12     1035.32     1098.54    223.45 o 
   7   6  12        4.15       23.64     55.43 o 
   8   6  12      320.92      379.31     86.94 o 
   9   6  12      269.26      151.22     93.20 o 
  -9   7  12        1.23       84.02     60.87 o 
  -8   7  12       88.15       37.06    123.98 o 
  -7   7  12      735.29      834.47     98.75 o 
  -6   7  12      669.94      594.44    104.28 o 
  -5   7  12      481.77      366.16     87.82 o 
  -4   7  12      110.27       92.98     66.64 o 
  -3   7  12        5.77        0.00     51.76 o 
  -2   7  12     1953.87     2118.23    197.32 o 
  -1   7  12      402.21      428.62    117.95 o 
   0   7  12      401.34      399.48     74.64 o 
   1   7  12     1730.29     1739.76    110.63 o 
   2   7  12      425.25      354.94     63.02 o 
   3   7  12     1889.80     1854.55    145.64 o 
   4   7  12      155.22      213.20     72.05 o 
   5   7  12      138.24        0.00     78.53 o 
   6   7  12       67.56      127.67     60.12 o 
   7   7  12      549.61      673.74     98.62 o 
   8   7  12      804.12      923.67    116.00 o 
   9   7  12        0.02        0.00     75.01 o 
  -8   8  12      221.85      232.76     69.11 o 
  -7   8  12      645.24      720.09    115.12 o 
  -6   8  12       67.63      137.07     76.55 o 
  -5   8  12     1558.05     1521.47    147.44 o 
  -4   8  12       32.21        0.00     59.15 o 
  -3   8  12       35.56      133.82     59.06 o 
  -2   8  12      182.47      215.89     71.76 o 
  -1   8  12     1068.44     1015.68    114.01 o 
   0   8  12        1.81        0.46     50.03 o 
   1   8  12      548.01      492.30     71.32 o 
   2   8  12     1117.09     1084.98     97.36 o 
   3   8  12      143.74      175.51     57.71 o 
   4   8  12      288.71      218.15     79.04 o 
   5   8  12       85.70       87.76    100.75 o 
   6   8  12      145.89      190.29     66.86 o 
   7   8  12     1874.10     1808.32    140.29 o 
   8   8  12      293.72      271.64     99.08 o 
  -8   9  12      356.81      470.94    104.78 o 
  -7   9  12       24.14       15.09     61.58 o 
  -6   9  12       37.80      109.62     68.03 o 
  -5   9  12       73.55       32.08     65.42 o 
  -4   9  12        2.96        0.00     56.09 o 
  -3   9  12      890.63      692.96    103.54 o 
  -2   9  12       34.03       62.24     55.89 o 
  -1   9  12       28.81      127.72     63.58 o 
   0   9  12      503.67      493.64     90.42 o 
   1   9  12      651.88      495.37    160.56 o 
   2   9  12      449.79      356.71     68.92 o 
   3   9  12       69.38       96.18     52.70 o 
   4   9  12      869.07     1008.98    103.35 o 
   5   9  12      246.99        0.00     65.28 o 
   6   9  12      487.13      833.23    130.21 o 
   7   9  12       77.92        0.00     62.42 o 
   8   9  12       14.11        8.70     65.86 o 
  -7  10  12        0.22        0.00     59.24 o 
  -6  10  12       31.67        0.00     64.07 o 
  -5  10  12      969.50      952.23    106.38 o 
  -4  10  12      300.36      294.63     84.41 o 
  -3  10  12      186.41      145.99     68.17 o 
  -2  10  12      472.94      459.68     95.54 o 
  -1  10  12        1.22       97.08     63.56 o 
   0  10  12      611.86      465.33     90.25 o 
   1  10  12      444.12      425.48     85.85 o 
   2  10  12       87.40       96.21     54.22 o 
   3  10  12      243.34       40.08     55.79 o 
   4  10  12      449.01      505.56    104.31 o 
   5  10  12      557.84      582.61     88.34 o 
   6  10  12       44.83        0.69     76.64 o 
   7  10  12      354.40      211.43    126.40 o 
  -6  11  12     1031.07     1293.84    127.38 o 
  -5  11  12       31.13      107.14     76.73 o 
  -4  11  12      950.78      984.99    133.83 o 
  -3  11  12       58.38      178.63     76.91 o 
  -2  11  12        3.03        0.00     59.38 o 
  -1  11  12     1980.37     1920.23    165.69 o 
   0  11  12        7.05       71.66     65.51 o 
   1  11  12       67.88      109.43     91.07 o 
   2  11  12      173.22      236.75     77.43 o 
   3  11  12      416.04      398.02    172.43 o 
   4  11  12      200.97      191.03     65.58 o 
   5  11  12      137.46       48.47     93.38 o 
   6  11  12       48.10        5.26     98.25 o 
  -5  12  12      203.44      102.01     90.84 o 
  -4  12  12       39.13       31.16     77.94 o 
  -3  12  12       68.64       58.41     75.11 o 
  -2  12  12       36.80        7.01     82.43 o 
  -1  12  12        3.04        0.00     53.78 o 
   0  12  12      222.56       99.95    107.08 o 
   1  12  12       24.06        0.00     61.23 o 
   2  12  12       35.77       62.03     66.59 o 
   3  12  12        2.50        0.00     51.96 o 
   4  12  12       87.16       48.81     61.20 o 
  -3  13  12       10.60      180.51     94.05 o 
  -2  13  12      287.39      274.34    101.87 o 
  -1  13  12      807.16      879.27    130.10 o 
   0  13  12      423.50      360.57     92.23 o 
   1  13  12        8.66      107.55     88.24 o 
   2  13  12      155.43       82.58     78.31 o 
   3  13  12      714.04      732.81    116.34 o 
 -10   1  13      805.99     1089.49    230.21 o 
  -9   1  13      155.70      198.49     99.02 o 
  -8   1  13      713.30      842.06    130.09 o 
  -7   1  13     1762.39     2219.41    169.66 o 
  -6   1  13      392.42      402.37     66.83 o 
  -5   1  13        7.49        0.00     47.88 o 
  -4   1  13       36.26        3.96     33.62 o 
  -3   1  13     1125.02     1073.67     70.77 o 
  -2   1  13       11.82       13.71     29.20 o 
  -1   1  13     1302.51     1349.10     68.55 o 
   0   1  13      902.75      888.06     92.41 o 
   1   1  13      256.79      239.81     51.81 o 
   2   1  13     3275.37     3865.55    192.90 o 
   3   1  13       75.95      128.99     67.50 o 
   4   1  13       58.58      205.70     74.73 o 
   5   1  13      191.59      193.10     72.97 o 
   6   1  13     3735.34     4487.13    531.22 o 
   7   1  13      634.90      668.71    117.92 o 
   8   1  13        0.11        0.00    121.62 o 
   9   1  13      161.13      266.00    102.47 o 
  10   1  13       10.92        0.00     87.85 o 
 -10   2  13       11.33       24.37     97.41 o 
  -9   2  13        3.92        4.78     80.03 o 
  -8   2  13      730.62      944.59    168.60 o 
  -7   2  13       35.72      117.20     57.63 o 
  -6   2  13     1543.94     1639.54    137.38 o 
  -5   2  13      129.88      110.42     50.24 o 
  -4   2  13      331.42      449.75     76.70 o 
  -3   2  13      170.86      228.73     49.63 o 
  -2   2  13     2192.14     2348.21     93.25 o 
  -1   2  13     1224.60     1047.16    100.94 o 
   0   2  13        0.46        0.00     35.29 o 
   1   2  13      549.56      588.44     69.22 o 
   2   2  13      542.74      648.19     71.52 o 
   3   2  13     1093.51     1113.00     89.98 o 
   4   2  13      199.58      167.42     68.56 o 
   5   2  13      682.14      733.70    175.61 o 
   6   2  13     1943.69     2317.35    203.25 o 
   7   2  13      391.30      685.89    122.12 o 
   8   2  13      319.90      390.40    130.54 o 
   9   2  13      112.68      105.16     92.87 o 
 -10   3  13        5.40        5.30     87.88 o 
  -9   3  13      115.87       89.42     90.86 o 
  -8   3  13       23.87       79.04     61.12 o 
  -7   3  13      192.84       97.48     57.39 o 
  -6   3  13      207.82      218.73     59.55 o 
  -5   3  13      720.79      696.71     86.18 o 
  -4   3  13      533.17      587.96    128.90 o 
  -3   3  13       21.37        0.00     37.45 o 
  -2   3  13      417.77      431.18     77.70 o 
  -1   3  13       19.95       14.68     32.44 o 
   0   3  13       13.75        0.00     38.41 o 
   1   3  13        0.17        0.24     44.76 o 
   2   3  13       11.88        2.06     41.30 o 
   3   3  13     1154.93     1285.47     98.53 o 
   4   3  13      389.67      328.86     87.35 o 
   5   3  13        3.67       25.72     65.28 o 
   6   3  13        0.49        0.00     70.64 o 
   7   3  13      529.00      691.01    176.49 o 
   8   3  13       21.24        0.00     74.35 o 
   9   3  13      112.62        0.00     75.93 o 
  -9   4  13      102.10       14.96     62.89 o 
  -8   4  13        0.58        0.00     55.31 o 
  -7   4  13      100.10       75.35     61.61 o 
  -6   4  13        3.71       33.08     51.47 o 
  -5   4  13       84.09      109.80     52.28 o 
  -4   4  13     1172.39     1266.18     99.33 o 
  -3   4  13       18.67        0.00     50.45 o 
  -2   4  13      565.14      762.21     99.10 o 
  -1   4  13       76.60       77.92     49.74 o 
   0   4  13      299.98      252.29     51.65 o 
   1   4  13     1152.84     1109.89    108.41 o 
   2   4  13     1056.03      968.08    106.16 o 
   3   4  13       46.25       72.63     48.51 o 
   4   4  13       98.05      100.62     52.81 o 
   5   4  13      205.92      118.80     55.53 o 
   6   4  13      271.05      415.44     96.39 o 
   7   4  13      463.30      566.11    266.72 o 
   8   4  13       63.20      211.61    164.46 o 
   9   4  13      315.67      286.69    111.92 o 
  -9   5  13      430.73      315.61     80.22 o 
  -8   5  13      292.55      392.82     81.15 o 
  -7   5  13      181.33       64.51     58.43 o 
  -6   5  13        9.23       30.67     53.50 o 
  -5   5  13       89.35       35.17    150.65 o 
  -4   5  13     1255.42     1289.89    128.29 o 
  -3   5  13      987.33     1078.37    117.14 o 
  -2   5  13       27.09       12.97     41.35 o 
  -1   5  13       22.36       65.22     48.17 o 
   0   5  13      129.74      196.55     51.04 o 
   1   5  13      497.89      481.32    100.42 o 
   2   5  13      731.43      748.64    200.42 o 
   3   5  13      496.65      533.21     92.85 o 
   4   5  13      222.08      210.31     59.63 o 
   5   5  13      203.38      162.39     59.35 o 
   6   5  13     1587.71     1772.75    129.10 o 
   7   5  13      252.20      142.72     85.47 o 
   8   5  13      702.16      683.06    124.28 o 
   9   5  13      406.68      264.97    104.19 o 
  -9   6  13      204.20      155.03     76.50 o 
  -8   6  13     1026.38      998.62    109.57 o 
  -7   6  13        7.28       74.33     71.29 o 
  -6   6  13        0.16        0.96     76.94 o 
  -5   6  13     3369.77     3769.31    199.41 o 
  -4   6  13        8.50        1.00     65.79 o 
  -3   6  13     2444.20     2602.19    173.42 o 
  -2   6  13     1324.22     1405.08    128.76 o 
  -1   6  13      538.43      503.64    111.06 o 
   0   6  13     1092.90      981.24    107.99 o 
   1   6  13      528.72      448.38     67.48 o 
   2   6  13        1.63       17.97     53.62 o 
   3   6  13       51.09       26.73    121.06 o 
   4   6  13     1879.62     2209.53    243.51 o 
   5   6  13      735.13      923.87     98.31 o 
   6   6  13       78.28       66.75     58.78 o 
   7   6  13      320.75      194.99     72.53 o 
   8   6  13       36.97        0.00    120.06 o 
  -8   7  13        0.19       30.15     74.97 o 
  -7   7  13     1028.66     1113.84    134.86 o 
  -6   7  13     1573.32     1536.24    152.28 o 
  -5   7  13       31.11      110.20     77.53 o 
  -4   7  13     1073.40     1115.70    131.28 o 
  -3   7  13      796.13      828.49     91.70 o 
  -2   7  13      371.41      270.31     76.28 o 
  -1   7  13     1558.01     1523.64    180.79 o 
   0   7  13      953.35      807.57    100.79 o 
   1   7  13        3.59        0.00     40.88 o 
   2   7  13     1369.13     1206.89    104.44 o 
   3   7  13      284.38      192.29     90.43 o 
   4   7  13       30.26       22.23     66.11 o 
   5   7  13      685.94      770.59    116.40 o 
   6   7  13      715.95      711.95     95.26 o 
   7   7  13       92.94       42.20     60.39 o 
   8   7  13      895.36      917.00    164.55 o 
  -8   8  13      183.30       75.28    105.17 o 
  -7   8  13      168.96       17.76     73.12 o 
  -6   8  13      553.72      489.81    102.53 o 
  -5   8  13      283.98      202.59    118.59 o 
  -4   8  13      129.59       34.14     69.91 o 
  -3   8  13      955.09      875.07    116.97 o 
  -2   8  13      823.99      861.91    111.46 o 
  -1   8  13     1437.64     1415.03    155.34 o 
   0   8  13      404.37      283.07     73.60 o 
   1   8  13     1159.88     1141.43    191.98 o 
   2   8  13      651.23      726.41     87.62 o 
   3   8  13     1156.03     1179.88    105.77 o 
   4   8  13        0.40       57.60     68.59 o 
   5   8  13      263.23      149.26    120.18 o 
   6   8  13      854.88     1033.61    111.30 o 
   7   8  13       57.14       61.56     63.00 o 
  -7   9  13       23.12      125.40     78.68 o 
  -6   9  13      226.45      283.97     93.40 o 
  -5   9  13       65.47       16.54     77.13 o 
  -4   9  13      124.96       67.45     64.86 o 
  -3   9  13        1.01        0.00     46.39 o 
  -2   9  13      537.42      509.27     97.65 o 
  -1   9  13      273.34      292.04     80.43 o 
   0   9  13      377.61      342.75     83.40 o 
   1   9  13       39.61       33.47     57.76 o 
   2   9  13      698.32      587.41    122.63 o 
   3   9  13      185.96      260.72     66.43 o 
   4   9  13       39.27       13.80     65.53 o 
   5   9  13      196.95      139.26    142.16 o 
   6   9  13       20.24       75.00     79.17 o 
   7   9  13     1100.94     1310.57    130.79 o 
  -6  10  13      174.81      152.63    135.87 o 
  -5  10  13        3.05        0.00     73.63 o 
  -4  10  13      255.22       47.81     66.02 o 
  -3  10  13       75.74       68.20     64.67 o 
  -2  10  13        3.99        0.00     55.81 o 
  -1  10  13      342.26      321.53     84.24 o 
   0  10  13      124.83       66.50     63.91 o 
   1  10  13        3.85        0.00     55.12 o 
   2  10  13       30.98        0.00     60.27 o 
   3  10  13      497.84      343.38     75.03 o 
   4  10  13      102.17       67.07     58.85 o 
   5  10  13       62.82        0.00     99.99 o 
   6  10  13      274.99      192.12    104.45 o 
  -5  11  13        1.03        8.02     71.48 o 
  -4  11  13      444.35      304.93    184.49 o 
  -3  11  13        7.69        0.55    155.03 o 
  -2  11  13        8.85        0.00     62.60 o 
  -1  11  13      902.50     1069.49    134.38 o 
   0  11  13      181.00      185.30    146.19 o 
   1  11  13      190.68      193.43     99.67 o 
   2  11  13      123.50       63.89    169.80 o 
   3  11  13      431.19      321.38    144.43 o 
   4  11  13      272.52      144.81     68.45 o 
  -3  12  13      628.11      710.66    123.01 o 
  -2  12  13     1265.55      912.12    226.90 o 
  -1  12  13      530.74      442.31     98.93 o 
   0  12  13     1720.33     1801.37    174.70 o 
   1  12  13     1179.92     1148.84    142.01 o 
   2  12  13        6.35       59.16     66.17 o 
   3  12  13      160.69      109.93     76.32 o 
  -9   0  14        6.85       13.86    129.02 o 
  -8   0  14      500.75      558.38    161.28 o 
  -7   0  14     2979.86     3546.75    305.75 o 
  -6   0  14      511.60      675.93    154.67 o 
  -5   0  14     5062.04     5118.35    316.18 o 
  -4   0  14      739.04      963.29    104.14 o 
  -3   0  14      365.57      363.91     99.99 o 
  -2   0  14     9793.46    10218.79    392.76 o 
  -1   0  14       25.76      104.33     57.94 o 
   0   0  14      537.35      582.75    126.79 o 
   1   0  14      866.38      854.41    155.07 o 
   2   0  14     5017.88     5628.62    343.10 o 
   3   0  14     6105.63     6151.16    368.59 o 
   4   0  14      260.13      286.40    123.85 o 
   5   0  14     1528.30     1755.26    239.96 o 
   6   0  14       89.71        6.93    104.81 o 
   7   0  14     4655.23     5176.09    384.76 o 
   8   0  14      282.65      195.60    130.30 o 
   9   0  14        1.00        0.00    128.86 o 
  -9   1  14      183.80      158.85     97.40 o 
  -8   1  14      197.23      267.20     94.24 o 
  -7   1  14      163.66      219.13     89.56 o 
  -6   1  14     1463.66     1702.94    152.71 o 
  -5   1  14      149.61      297.15     62.64 o 
  -4   1  14        9.22        6.97     42.51 o 
  -3   1  14     2743.32     3086.93    110.34 o 
  -2   1  14     1165.57     1252.32     91.03 o 
  -1   1  14     1871.78     2297.43    102.01 o 
   0   1  14        2.28        1.99     40.97 o 
   1   1  14      973.91     1134.56    122.96 o 
   2   1  14     1175.17     1328.09    136.55 o 
   3   1  14     1442.63     1713.10    156.08 o 
   4   1  14        3.10        0.00    101.03 o 
   5   1  14      136.08      136.44     76.42 o 
   6   1  14     2896.05     3196.78    306.43 o 
   7   1  14      124.26       11.49     77.29 o 
   8   1  14      296.03      461.98    133.32 o 
   9   1  14       34.45        0.00     94.25 o 
  -9   2  14      229.79      352.26    173.34 o 
  -8   2  14       74.49       72.91     80.22 o 
  -7   2  14        4.37        0.00     63.34 o 
  -6   2  14      348.22      237.15     79.84 o 
  -5   2  14      230.43      205.60     58.59 o 
  -4   2  14      993.68     1243.22     97.66 o 
  -3   2  14       92.71       41.94     45.57 o 
  -2   2  14       24.42       27.64     42.84 o 
  -1   2  14      282.62      275.19     50.39 o 
   0   2  14       13.82        0.00     38.83 o 
   1   2  14      176.37      254.90     55.73 o 
   2   2  14       30.06        0.00     52.14 o 
   3   2  14       81.11       98.64     83.19 o 
   4   2  14      399.54      433.04     95.96 o 
   5   2  14        8.05       31.44     78.85 o 
   6   2  14      157.72      204.21     99.63 o 
   7   2  14       23.31       22.70    115.24 o 
   8   2  14        9.26        0.00     69.95 o 
   9   2  14      133.99      181.91     99.82 o 
  -9   3  14      140.28       54.41     90.65 o 
  -8   3  14       67.70       72.73    143.20 o 
  -7   3  14       57.68        0.00     51.80 o 
  -6   3  14       11.65        8.58     50.75 o 
  -5   3  14      337.52      551.70     75.84 o 
  -4   3  14      652.48      901.01     87.36 o 
  -3   3  14      127.83      183.65     66.22 o 
  -2   3  14       66.06      155.01     66.31 o 
  -1   3  14     1236.15     1294.04    114.34 o 
   0   3  14       26.51       16.35     38.70 o 
   1   3  14     1604.36     1610.15    107.08 o 
   2   3  14      283.43      553.29     73.79 o 
   3   3  14        5.61        0.00     56.44 o 
   4   3  14      713.36      926.33    162.79 o 
   5   3  14      248.36      340.24    186.44 o 
   6   3  14      129.52      179.56     83.63 o 
   7   3  14      116.86       55.14     79.96 o 
   8   3  14       60.67       45.03     83.97 o 
  -8   4  14      673.76      620.44     90.74 o 
  -7   4  14      511.90      647.07     87.84 o 
  -6   4  14      728.57      738.59     90.88 o 
  -5   4  14      178.26      169.51     69.05 o 
  -4   4  14     1854.91     2091.31    154.50 o 
  -3   4  14      333.93      422.68     82.26 o 
  -2   4  14       24.08        0.00     48.78 o 
  -1   4  14      613.48      727.84     93.50 o 
   0   4  14      603.77      610.40     72.11 o 
   1   4  14     1197.09     1209.31    118.48 o 
   2   4  14      417.51      410.65     68.72 o 
   3   4  14       95.03      100.58     51.33 o 
   4   4  14     1948.65     2215.64    221.37 o 
   5   4  14        7.59        0.00     58.87 o 
   6   4  14      323.75      439.64    150.53 o 
   7   4  14        5.53        0.00     94.10 o 
   8   4  14      913.61      759.81    143.37 o 
  -8   5  14      253.55      409.62     84.59 o 
  -7   5  14      197.85      226.17    104.89 o 
  -6   5  14     1201.69     1138.32    144.55 o 
  -5   5  14     1824.05     2000.86    236.86 o 
  -4   5  14       39.31       59.67     62.30 o 
  -3   5  14     1175.52     1154.57    127.24 o 
  -2   5  14       15.94       39.43     50.06 o 
  -1   5  14      732.51      721.43     96.99 o 
   0   5  14     1589.69     1804.27    147.58 o 
   1   5  14       10.03       75.13     46.63 o 
   2   5  14      401.23      349.78    145.19 o 
   3   5  14      767.28      724.21     85.82 o 
   4   5  14       16.29        0.00     44.52 o 
   5   5  14     2078.29     2393.65    194.67 o 
   6   5  14     1239.76     1211.79    191.82 o 
   7   5  14       27.04       97.29     82.15 o 
   8   5  14      691.58      844.28    280.14 o 
  -8   6  14      444.16      455.20    108.67 o 
  -7   6  14     1831.72     2114.30    172.62 o 
  -6   6  14        3.71        0.00     69.43 o 
  -5   6  14     1392.64     1283.16    143.52 o 
  -4   6  14      497.72      410.65     93.54 o 
  -3   6  14      130.40      206.92     71.50 o 
  -2   6  14     3386.90     3806.76    192.95 o 
  -1   6  14      355.09      440.16     86.52 o 
   0   6  14      204.31      170.19     63.32 o 
   1   6  14      850.24      854.41     87.20 o 
   2   6  14     1614.20     1603.19    113.50 o 
   3   6  14     1818.04     1876.18    153.05 o 
   4   6  14      513.33      485.44     78.27 o 
   5   6  14      623.00      485.14     84.92 o 
   6   6  14      220.06      107.57    115.17 o 
   7   6  14     2748.99     3255.51    236.18 o 
  -7   7  14       42.50        0.00     69.49 o 
  -6   7  14      540.16      565.79    109.33 o 
  -5   7  14        7.20       57.01     77.82 o 
  -4   7  14      594.35      565.65    104.51 o 
  -3   7  14       28.96       40.27     61.24 o 
  -2   7  14       22.74       18.47     56.12 o 
  -1   7  14      374.24      330.58     79.28 o 
   0   7  14      553.04      871.73    109.47 o 
   1   7  14      759.25      942.36    175.89 o 
   2   7  14      798.54      878.81     92.00 o 
   3   7  14      112.50      114.47     71.85 o 
   4   7  14      427.14      497.31    101.52 o 
   5   7  14       89.94       28.49     57.00 o 
   6   7  14      854.09     1020.28    126.45 o 
   7   7  14       41.09       39.96     89.95 o 
  -6   8  14      148.92       12.71     74.93 o 
  -5   8  14      327.41      286.98     92.74 o 
  -4   8  14       86.29        0.00     59.36 o 
  -3   8  14      815.15      713.54    110.07 o 
  -2   8  14      297.36      286.39     79.79 o 
  -1   8  14       59.11        0.00     55.10 o 
   0   8  14      222.20       65.51     60.40 o 
   1   8  14        2.01       12.36     56.94 o 
   2   8  14       22.93       44.18     54.55 o 
   3   8  14      696.65      379.69     76.63 o 
   4   8  14        5.23        0.00     60.61 o 
   5   8  14        6.32        0.00     51.89 o 
   6   8  14        5.59        0.00     61.30 o 
  -6   9  14       64.09       27.54    109.51 o 
  -5   9  14       32.64        0.00     62.07 o 
  -4   9  14      186.82        0.00     59.06 o 
  -3   9  14      403.65      216.26     94.86 o 
  -2   9  14      260.20      317.37     95.21 o 
  -1   9  14      815.69     1004.54    121.76 o 
   0   9  14      453.18      405.54     89.34 o 
   1   9  14       11.45        0.00     54.31 o 
   2   9  14       47.39       24.85     59.71 o 
   3   9  14        4.76       27.36     54.17 o 
   4   9  14        0.25        0.00     53.20 o 
   5   9  14      133.03      105.24     91.47 o 
  -4  10  14      430.56      349.51    191.58 o 
  -3  10  14      760.75      890.83    344.22 o 
  -2  10  14        6.07        0.00    102.82 o 
  -1  10  14     1693.09     1901.61    169.60 o 
   0  10  14        0.74       14.73     60.59 o 
   1  10  14     1043.07     1145.86    135.62 o 
   2  10  14       50.33       89.76     71.39 o 
   3  10  14       94.29       97.82     64.40 o 
   4  10  14     1158.39     1236.86    121.35 o 
  -3  11  14      531.03      469.89    104.10 o 
  -2  11  14       10.34       47.91     70.93 o 
  -1  11  14        1.11       10.74     68.04 o 
   0  11  14     1722.80     1774.60    167.62 o 
   1  11  14       93.53      141.38    105.61 o 
   2  11  14      101.16       80.34     72.33 o 
  -8   1  15       35.91      129.33     91.63 o 
  -7   1  15        1.54       85.43     81.63 o 
  -6   1  15     1774.03     1736.12    154.96 o 
  -5   1  15       56.47       61.16     51.32 o 
  -4   1  15        2.23        9.46     45.66 o 
  -3   1  15       45.88       50.38     59.10 o 
  -2   1  15      504.52      594.83     65.08 o 
  -1   1  15     1652.36     1652.34     97.54 o 
   0   1  15        6.32       25.77     65.19 o 
   1   1  15      824.09      957.18    120.43 o 
   2   1  15        0.95        0.00     69.13 o 
   3   1  15     2072.91     2323.01    182.54 o 
   4   1  15      428.28      457.56    117.91 o 
   5   1  15        8.14        1.14     76.98 o 
   6   1  15      545.95      687.76    127.58 o 
   7   1  15       54.16       73.09     83.57 o 
   8   1  15      318.98      392.37    114.83 o 
  -8   2  15       40.86       13.67     80.83 o 
  -7   2  15      586.09      665.36    115.38 o 
  -6   2  15        3.96       19.14     53.20 o 
  -5   2  15      778.83     1040.87     98.43 o 
  -4   2  15       79.55       98.80    125.68 o 
  -3   2  15      587.50      510.77     91.56 o 
  -2   2  15     2651.43     2864.32    137.92 o 
  -1   2  15      471.42      572.85     72.60 o 
   0   2  15      386.72      408.02     71.00 o 
   1   2  15      156.89      140.22    133.40 o 
   2   2  15     3131.75     3881.26    464.48 o 
   3   2  15      859.99     1003.39    130.24 o 
   4   2  15      692.15      749.64    271.98 o 
   5   2  15      142.37       24.84    127.43 o 
   6   2  15       67.68       74.06     81.83 o 
   7   2  15      583.79      611.81    224.75 o 
   8   2  15       36.62        0.00    107.88 o 
  -8   3  15       64.77       55.29    141.53 o 
  -7   3  15      173.96      253.07     72.47 o 
  -6   3  15        5.04        0.00     52.25 o 
  -5   3  15        8.00        0.00    103.58 o 
  -4   3  15       23.11      164.82     70.71 o 
  -3   3  15       31.35      108.31     69.57 o 
  -2   3  15      118.70       71.88     63.90 o 
  -1   3  15        8.80       16.25     49.14 o 
   0   3  15        3.11        0.00     41.96 o 
   1   3  15      457.91      461.35     88.50 o 
   2   3  15        2.56        0.00     57.56 o 
   3   3  15      165.23      161.82     79.36 o 
   4   3  15        7.98       25.53     70.25 o 
   5   3  15      261.95      211.91    145.59 o 
   6   3  15       78.69       18.26     75.95 o 
   7   3  15        1.02        6.81    115.88 o 
  -7   4  15      350.22      340.15    143.48 o 
  -6   4  15        2.82        0.00     67.70 o 
  -5   4  15      584.69      716.49    154.11 o 
  -4   4  15       18.95        0.00     54.46 o 
  -3   4  15       68.26       86.49     66.22 o 
  -2   4  15     1890.70     1717.10    139.23 o 
  -1   4  15        1.51        0.00     47.95 o 
   0   4  15      881.60      869.59    105.92 o 
   1   4  15      360.42      476.74     73.82 o 
   2   4  15      255.25      325.09     67.39 o 
   3   4  15      541.88      400.42     99.00 o 
   4   4  15      421.49      421.27     97.36 o 
   5   4  15       31.98        0.00    132.21 o 
   6   4  15       11.55        0.00     72.83 o 
   7   4  15      969.25     1074.83    456.08 o 
  -7   5  15        2.22        0.00     76.95 o 
  -6   5  15      997.39     1179.10    258.48 o 
  -5   5  15     1259.96     1245.77    256.53 o 
  -4   5  15       15.94        0.00     61.23 o 
  -3   5  15      238.46      297.41     81.59 o 
  -2   5  15      153.47      184.88     69.53 o 
  -1   5  15     1964.10     1966.01    275.68 o 
   0   5  15      826.44      980.27    113.58 o 
   1   5  15        1.43        0.00     41.22 o 
   2   5  15       22.43        0.00     46.87 o 
   3   5  15      695.31      643.79     90.36 o 
   4   5  15     1276.39     1345.24    157.88 o 
   5   5  15      114.13       98.93     86.03 o 
   6   5  15      150.79      157.25     85.36 o 
   7   5  15       80.44       54.38    116.20 o 
  -7   6  15        2.98       12.46     78.99 o 
  -6   6  15       73.27       79.38     97.20 o 
  -5   6  15       18.52       64.00     76.23 o 
  -4   6  15     1947.02     1955.41    168.11 o 
  -3   6  15      228.69      275.14    101.11 o 
  -2   6  15      280.04      246.39     92.27 o 
  -1   6  15     1439.29     1053.02    140.89 o 
   0   6  15      322.06      195.89     71.21 o 
   1   6  15     2101.98     1934.77    173.42 o 
   2   6  15       56.48        8.45     44.30 o 
   3   6  15      207.53      275.49     68.69 o 
   4   6  15      198.79      311.44     71.85 o 
   5   6  15      366.93      314.66     99.13 o 
   6   6  15       89.29        0.00     97.44 o 
  -6   7  15      383.01      397.17    107.05 o 
  -5   7  15      479.24      711.24    122.16 o 
  -4   7  15       89.37        0.00     53.48 o 
  -3   7  15     1342.21     1559.85    171.67 o 
  -2   7  15      366.84      220.82    108.08 o 
  -1   7  15      565.71      686.52    152.40 o 
   0   7  15     1737.40     1703.29    148.19 o 
   1   7  15      683.71      634.90    137.23 o 
   2   7  15       56.38       41.74     57.07 o 
   3   7  15      324.48      414.19     77.06 o 
   4   7  15       32.24        0.00     56.72 o 
   5   7  15       25.85        0.00     55.59 o 
   6   7  15      493.53      587.41    126.90 o 
  -5   8  15       25.10        0.00     76.37 o 
  -4   8  15        0.04        0.00     55.15 o 
  -3   8  15     1446.67     1381.47    145.84 o 
  -2   8  15     1096.27      920.65    225.63 o 
  -1   8  15      460.08      358.74     82.67 o 
   0   8  15       40.33        0.00     85.86 o 
   1   8  15      652.62      619.31     99.95 o 
   2   8  15     1303.87     1284.52    137.87 o 
   3   8  15       26.93       82.56     65.09 o 
   4   8  15       11.01       46.20     59.49 o 
   5   8  15       56.05        2.94     62.84 o 
  -4   9  15      924.65      974.80    135.50 o 
  -3   9  15      103.21       82.44     71.98 o 
  -2   9  15     1571.87     1421.37    188.75 o 
  -1   9  15       44.12       31.81     61.39 o 
   0   9  15      346.11      354.63    154.03 o 
   1   9  15      308.25      279.57    117.51 o 
   2   9  15      237.74      287.32     85.80 o 
   3   9  15      288.64      400.78    162.15 o 
   4   9  15      109.51       64.43     64.66 o 
  -2  10  15      378.80      444.37    100.39 o 
  -1  10  15      139.83        7.33     65.93 o 
   0  10  15      350.90      379.64     98.26 o 
   1  10  15      143.81      204.94    164.14 o 
   2  10  15      125.81      151.34     81.66 o 
  -7   0  16      466.00      683.66    173.78 o 
  -6   0  16     1243.48     1197.59    195.76 o 
  -5   0  16      971.19     1067.06    181.59 o 
  -4   0  16      179.54      207.47    109.11 o 
  -3   0  16     1001.87      822.08    147.02 o 
  -2   0  16       52.67      129.58     88.32 o 
  -1   0  16      809.54      667.01    135.71 o 
   0   0  16      172.14       52.09    102.02 o 
   1   0  16     1077.86     1327.81    205.24 o 
   2   0  16     1169.72     1590.95    228.74 o 
   3   0  16       36.43       48.90    110.15 o 
   4   0  16     1215.26     1190.90    219.97 o 
   5   0  16      114.90       70.32    115.48 o 
   6   0  16     1025.70     1124.24    229.93 o 
  -7   1  16      514.75      620.96    117.19 o 
  -6   1  16        0.68        0.00     75.07 o 
  -5   1  16       50.77       80.08     74.45 o 
  -4   1  16      101.04      215.19    134.88 o 
  -3   1  16      795.94      710.08    104.02 o 
  -2   1  16     1939.29     1976.93    131.39 o 
  -1   1  16      101.96       87.08     83.30 o 
   0   1  16       10.86       38.23    128.90 o 
   1   1  16      232.09      266.57     86.56 o 
   2   1  16      707.91      775.22    156.90 o 
   3   1  16     1577.36     1751.36    168.49 o 
   4   1  16      146.47       70.15    106.16 o 
   5   1  16       18.11       14.22     78.22 o 
   6   1  16      110.50       65.00     83.91 o 
  -7   2  16      664.35      550.52    128.58 o 
  -6   2  16       12.07       36.40     98.68 o 
  -5   2  16     1629.62     1981.40    159.75 o 
  -4   2  16       59.09        0.00     61.58 o 
  -3   2  16      336.60      381.64    126.83 o 
  -2   2  16     1610.64     1895.92    165.26 o 
  -1   2  16      100.88      285.73     76.92 o 
   0   2  16      545.35      475.97     92.91 o 
   1   2  16      218.59      239.74     82.23 o 
   2   2  16        4.24       91.77     72.22 o 
   3   2  16      739.40     1002.94    134.01 o 
   4   2  16      611.80      590.56    118.21 o 
   5   2  16       13.65       31.61     81.66 o 
   6   2  16      254.27      312.57    109.32 o 
  -6   3  16     1273.57     1319.94    256.85 o 
  -5   3  16       85.84       28.37     74.35 o 
  -4   3  16     2865.52     3190.87    230.49 o 
  -3   3  16      154.89       34.16     65.10 o 
  -2   3  16      186.37      215.95     69.19 o 
  -1   3  16     4416.08     5100.55    243.07 o 
   0   3  16      245.25      179.81     70.89 o 
   1   3  16      113.35        0.00     57.02 o 
   2   3  16        3.54       26.43     75.62 o 
   3   3  16     1124.77     1489.19    191.78 o 
   4   3  16      543.09      493.28    132.05 o 
   5   3  16      476.89      669.23    204.68 o 
   6   3  16        5.61       82.57    106.44 o 
  -6   4  16       18.43        0.00     66.77 o 
  -5   4  16     1128.84     1262.38    141.80 o 
  -4   4  16      491.99      704.91    227.02 o 
  -3   4  16      111.21      169.28     75.00 o 
  -2   4  16      408.20      337.42     83.65 o 
  -1   4  16      124.49      149.72     63.69 o 
   0   4  16      722.10      730.00     84.61 o 
   1   4  16       31.33        0.00     48.24 o 
   2   4  16      388.47      348.75    162.03 o 
   3   4  16       60.17        0.00     70.43 o 
   4   4  16      197.83      198.26     97.12 o 
   5   4  16      531.86      512.46    118.62 o 
   6   4  16       51.02       45.37     97.32 o 
  -6   5  16       35.62        0.00     73.73 o 
  -5   5  16      283.79      226.79     87.41 o 
  -4   5  16       70.84        0.00     70.60 o 
  -3   5  16      353.30      350.29     74.92 o 
  -2   5  16      482.78      419.23     96.53 o 
  -1   5  16      158.44      121.67     68.51 o 
   0   5  16      347.24      288.21     77.81 o 
   1   5  16      447.52      467.38     87.59 o 
   2   5  16       77.02       65.40     56.10 o 
   3   5  16      287.65      146.51     86.80 o 
   4   5  16      284.89      318.43     98.12 o 
   5   5  16       17.63       68.41     86.14 o 
  -5   6  16      318.12      645.95    122.30 o 
  -4   6  16        8.32        0.00     71.66 o 
  -3   6  16      140.00       72.49     71.58 o 
  -2   6  16       58.53       18.32     58.79 o 
  -1   6  16      567.42      634.04    192.30 o 
   0   6  16        1.11        0.00     49.22 o 
   1   6  16      285.64      325.67     83.79 o 
   2   6  16      282.92      334.01     81.99 o 
   3   6  16        1.97        0.00     57.43 o 
   4   6  16      332.99      212.47    153.95 o 
   5   6  16      137.97       83.46     85.47 o 
  -4   7  16       59.69       44.90     76.15 o 
  -3   7  16      952.41     1127.23    142.68 o 
  -2   7  16      694.43      851.14    145.35 o 
  -1   7  16        7.78        0.00     59.18 o 
   0   7  16      755.61      576.52     99.40 o 
   1   7  16       16.96       33.74     58.94 o 
   2   7  16      866.72      847.92    114.86 o 
   3   7  16      489.72      473.04     67.57 o 
   4   7  16       17.71       14.28     57.02 o 
  -3   8  16      266.54      236.85     86.75 o 
  -2   8  16      857.83      968.57    131.54 o 
  -1   8  16      176.08      215.41     79.00 o 
   0   8  16       35.70       44.72    134.84 o 
   1   8  16     1058.78     1192.60    135.66 o 
   2   8  16       25.46       35.28     66.51 o 
   3   8  16      124.38      127.61     78.61 o 
  -5   1  17      170.30        0.00    102.82 o 
  -4   1  17     1420.28     1333.94    203.17 o 
  -3   1  17       40.66        0.00     83.47 o 
  -2   1  17      218.79      316.74    119.07 o 
  -1   1  17       51.05      143.44     70.61 o 
   0   1  17      143.69      248.17     82.77 o 
   1   1  17       11.11       21.89     72.65 o 
   2   1  17      305.44      357.61    103.88 o 
   3   1  17      940.92      851.07    243.39 o 
   4   1  17        1.55        0.00     79.32 o 
   5   1  17      172.85      144.08    137.58 o 
  -5   2  17      333.98      196.40    140.17 o 
  -4   2  17        1.16       43.09     74.13 o 
  -3   2  17      136.76       31.84     69.16 o 
  -2   2  17        2.68        0.00     80.04 o 
  -1   2  17      609.06      744.83    111.14 o 
   0   2  17       93.53       87.70    115.00 o 
   1   2  17       82.80       69.68     74.93 o 
   2   2  17       47.31        0.00     72.70 o 
   3   2  17      494.12      657.96    121.35 o 
   4   2  17      324.15      222.19     94.53 o 
   5   2  17       32.66      103.26     92.00 o 
  -5   3  17       63.32       43.75     79.51 o 
  -4   3  17        9.02        0.00     68.70 o 
  -3   3  17      213.21      283.90     94.06 o 
  -2   3  17       98.86       86.09     89.44 o 
  -1   3  17        0.39       68.89     69.49 o 
   0   3  17       37.63       22.73     62.33 o 
   1   3  17       55.55        8.19     71.64 o 
   2   3  17      987.28     1111.20    164.22 o 
   3   3  17       35.90       54.39     74.01 o 
   4   3  17        2.11       25.59    116.48 o 
  -4   4  17      457.34      540.50    110.22 o 
  -3   4  17        0.93        0.00     49.30 o 
  -2   4  17      130.27       73.60    171.75 o 
  -1   4  17     1319.44     1211.00    107.27 o 
   0   4  17      120.22      146.83     69.39 o 
   1   4  17      633.87      848.18    117.00 o 
   2   4  17      159.38      333.72     99.81 o 
   3   4  17       75.20      118.78     83.87 o 
   4   4  17     1475.78     1541.05    173.86 o 
  -4   5  17     1274.88     1287.81    151.54 o 
  -3   5  17        3.89        0.00    134.00 o 
  -2   5  17      261.87      262.49     84.20 o 
  -1   5  17      144.24      225.48     77.26 o 
   0   5  17      494.72      436.41     90.75 o 
   1   5  17      483.20      523.85     95.22 o 
   2   5  17       14.23       61.98     64.92 o 
   3   5  17     1412.88     1590.31    175.32 o 
  -3   6  17        6.77        0.00     64.17 o 
  -2   6  17      171.50      266.79     80.44 o 
  -1   6  17      150.54      187.93     92.31 o 
   0   6  17      458.83      473.73     96.10 o 
   1   6  17        7.46      109.80     68.21 o 
   2   6  17        7.38        0.00     65.75 o 
  -1   0  18       74.55      207.95    110.54 o 
   0   0  18      140.37       37.99     97.32 o 
   1   0  18       17.03       32.10    109.03 o 
   2   0  18      210.89      461.21    162.95 o 
   3   0  18        3.10       14.02    117.23 o 
  -2   1  18      228.55      250.08    121.93 o 
  -1   1  18        3.06       25.88     91.59 o 
   0   1  18       21.89       34.25     65.73 o 
   1   1  18      658.22      693.28    122.91 o 
   2   1  18       23.65       52.44     82.14 o 
  -3   2  18      167.40      252.23    121.69 o 
  -2   2  18      111.28      211.85    105.77 o 
  -1   2  18      963.79     1231.44    194.25 o 
   0   2  18      145.22      105.77     70.99 o 
   1   2  18      218.88      157.69    130.93 o 
   2   2  18      828.84     1048.26    161.40 o 
  -2   3  18      635.54      699.98    155.22 o 
  -1   3  18       44.61      106.64     72.39 o 
   0   3  18      853.95      909.38    125.07 o 
   1   3  18      218.08      187.64     79.94 o 
   0   4  18       29.51       68.10     75.94 o 
                                                 
